# Supplementary material for: Epigenetic clocks moderate the impact of marital status transitions on health in older adults
Source: PLoS One. 2026 May 13;21(5):e0327077. doi: 10.1371/journal.pone.0327077 (PMC13170869; doi:10.1371/journal.pone.0327077)
Supplement: S1 File — (XLSX) [file pone.0327077.s009.xlsx]

## Sheet: SE1. Bootstrap 3-Cat Epi Main
Supplementary Excel Table 1. Ordinary Least Squares Models Using Marital Status, PGSs, and Social Factors to Predict Epigenetic Clocks (HRS)
	Model 1	Model 2	Model 3	Model 4	Model 5	Model 6	Model 7	Model 8	Model 9	Model 10	Model 11	Model 12	Model 13
VARIABLES	Horvath 1	Hannum	Levine	Horvath 2	Lin	Weidner	Vidal-Bralo	EpiTOC (Yang)	Zhang	Bocklandt	Gagagnani	GrimAge	DunedinPoAm38
Wave 12 Marital Status (Ref. = Married/Partnered)
Separated/Divorced	0.269	-0.584	-0.707	-0.191	-0.251	-1.942*	0.075	0.001	-0.017	-0.004	-0.001	0.211	0.002
	(0.490)	(0.404)	(0.557)	(0.360)	(0.557)	(0.759)	(0.397)	(0.001)	(0.031)	(0.006)	(0.004)	(0.315)	(0.007)
Widowed	-0.705	0.043	0.396	-0.138	0.448	0.799	0.529	-0.001	0.061+	-0.007	-0.004	0.488	0.016*
	(0.502)	(0.411)	(0.564)	(0.373)	(0.650)	(0.890)	(0.429)	(0.001)	(0.033)	(0.006)	(0.004)	(0.329)	(0.007)
Never Married	0.995	0.148	-0.487	0.129	1.668+	-0.669	0.621	-0.002	-0.033	-0.014	-0.004	0.577	0.015
	(0.815)	(0.659)	(1.175)	(0.498)	(0.977)	(1.450)	(0.792)	(0.002)	(0.064)	(0.010)	(0.007)	(0.600)	(0.013)
Wave 12 Health Lifestyle
Vigorous Physical Activity	-0.648+	-0.310	-0.574	-0.342	0.063	-0.441	-0.315	-0.001	-0.012	-0.000	-0.004	-0.576**	-0.011*
	(0.348)	(0.263)	(0.353)	(0.242)	(0.433)	(0.567)	(0.254)	(0.001)	(0.022)	(0.004)	(0.003)	(0.214)	(0.005)
Ever Drinks Any Alcohol	-0.765*	-0.266	0.391	-0.533*	-0.246	1.058+	-0.257	-0.001	-0.025	0.007*	0.000	-0.392+	-0.004
	(0.330)	(0.279)	(0.359)	(0.224)	(0.415)	(0.561)	(0.258)	(0.001)	(0.022)	(0.003)	(0.003)	(0.219)	(0.005)
Ever Smokes	0.122	-0.083	0.304	-0.102	-0.060	-0.104	0.095	-0.000	0.161***	-0.002	0.002	3.078***	0.043***
	(0.304)	(0.246)	(0.330)	(0.217)	(0.375)	(0.523)	(0.238)	(0.001)	(0.020)	(0.003)	(0.003)	(0.189)	(0.004)
Polygenic Scores
Longevity PGS	-0.057	-0.175	-0.080	-0.173	-0.042	-0.455	-0.055	-0.001	0.001	-0.002	0.001	0.127	0.000
	(0.195)	(0.147)	(0.199)	(0.127)	(0.230)	(0.313)	(0.156)	(0.001)	(0.012)	(0.002)	(0.002)	(0.111)	(0.002)
NCEB PGS	-0.238	-0.045	0.483*	-0.128	0.151	-0.085	-0.063	-0.000	0.018	-0.000	-0.001	0.106	0.002
	(0.197)	(0.160)	(0.206)	(0.129)	(0.223)	(0.318)	(0.150)	(0.001)	(0.012)	(0.002)	(0.002)	(0.124)	(0.003)
AFB PGS	0.052	-0.003	-0.026	0.021	0.111	-0.445	-0.109	-0.000	-0.007	-0.001	0.000	-0.153	-0.000
	(0.175)	(0.143)	(0.183)	(0.118)	(0.216)	(0.302)	(0.132)	(0.001)	(0.011)	(0.002)	(0.002)	(0.108)	(0.002)
Socioeconomic Background
Years of Education	-0.025	0.059	-0.081	-0.064	0.138	0.242+	0.028	-0.000	-0.008	-0.001	0.000	-0.220***	-0.003*
	(0.075)	(0.067)	(0.085)	(0.055)	(0.102)	(0.138)	(0.060)	(0.000)	(0.005)	(0.001)	(0.001)	(0.049)	(0.001)
Parental Years of Education	-0.082	-0.143**	-0.106+	-0.049	0.094	-0.140	-0.037	-0.001***	-0.010**	-0.001	-0.002***	-0.085*	-0.001
	(0.057)	(0.047)	(0.061)	(0.041)	(0.071)	(0.107)	(0.047)	(0.000)	(0.004)	(0.001)	(0.000)	(0.039)	(0.001)
Wave 12 Total of All Assets	-0.009	-0.015	-0.022*	-0.005	-0.022	-0.018	-0.006	-0.000	-0.002**	0.000	0.000	-0.017*	-0.000
	(0.012)	(0.010)	(0.011)	(0.007)	(0.015)	(0.025)	(0.008)	(0.000)	(0.001)	(0.000)	(0.000)	(0.008)	(0.000)
Wave 12 Retirement Status (Ref. = Not retired)
Completely Retired	0.411	0.051	0.604	0.312	-0.193	-0.315	0.237	0.001	0.032	0.005	0.003	0.616*	0.000
	(0.405)	(0.319)	(0.464)	(0.288)	(0.487)	(0.681)	(0.299)	(0.001)	(0.029)	(0.005)	(0.004)	(0.273)	(0.006)
Partly Retired	0.596	0.030	0.874+	0.348	-0.325	0.350	0.314	0.001	0.011	0.002	0.002	0.380	0.001
	(0.457)	(0.379)	(0.520)	(0.329)	(0.572)	(0.797)	(0.360)	(0.001)	(0.032)	(0.005)	(0.004)	(0.328)	(0.007)
Question Irrelevant	-2.167*	-1.106	-1.375	-1.231+	-2.035	0.878	-0.140	-0.003	-0.003	0.004	-0.015+	0.417	0.009
	(0.884)	(0.739)	(0.880)	(0.661)	(1.293)	(1.932)	(0.615)	(0.002)	(0.070)	(0.011)	(0.008)	(0.611)	(0.014)
Demographic Characteristics
Female	-1.055**	-2.055***	-1.406***	-1.142***	-1.291***	-1.167*	-1.953***	0.001	-0.201***	0.021***	0.005+	-3.244***	-0.018***
	(0.326)	(0.267)	(0.369)	(0.225)	(0.391)	(0.555)	(0.244)	(0.001)	(0.021)	(0.004)	(0.003)	(0.203)	(0.004)
Wave 12 Age	0.695***	0.758***	0.705***	0.776***	0.799***	0.552***	0.346***	0.000***	0.012***	-0.003***	0.005***	0.658***	-0.000
	(0.043)	(0.036)	(0.049)	(0.029)	(0.058)	(0.080)	(0.036)	(0.000)	(0.003)	(0.000)	(0.000)	(0.027)	(0.001)
Cohort (Ref. = Old)
Middle	1.018+	1.028*	-0.264	1.171**	0.519	-1.263	-0.332	-0.001	0.000	0.003	0.011*	-0.465	-0.006
	(0.571)	(0.476)	(0.612)	(0.381)	(0.704)	(0.942)	(0.448)	(0.002)	(0.036)	(0.006)	(0.005)	(0.361)	(0.008)
Young	-0.709	0.011	-0.398	0.170	-0.713	1.124	-0.246	-0.001	-0.003	0.004	0.012	-1.194*	-0.016
	(0.770)	(0.682)	(0.891)	(0.540)	(1.080)	(1.465)	(0.668)	(0.002)	(0.053)	(0.009)	(0.007)	(0.532)	(0.012)
Wave 12 Family Size	0.308+	0.047	0.245	-0.083	0.592**	0.414	0.426**	0.000	0.008	-0.005*	-0.001	0.082	0.002
	(0.174)	(0.139)	(0.216)	(0.148)	(0.215)	(0.299)	(0.132)	(0.000)	(0.012)	(0.002)	(0.001)	(0.122)	(0.002)
Wave 12 Number of Living Siblings	0.131	-0.033	-0.138	-0.035	0.062	0.135	0.045	0.000	0.004	-0.001	-0.000	-0.076	-0.001
	(0.084)	(0.065)	(0.089)	(0.058)	(0.102)	(0.142)	(0.063)	(0.000)	(0.005)	(0.001)	(0.001)	(0.055)	(0.001)
Religious Affiliation (Ref. = Protestant)
Catholics	-0.164	-0.640+	-0.428	0.142	0.077	-0.238	-0.291	-0.000	-0.060*	-0.001	0.001	0.012	-0.003
	(0.419)	(0.350)	(0.423)	(0.291)	(0.492)	(0.715)	(0.309)	(0.001)	(0.027)	(0.004)	(0.004)	(0.266)	(0.006)
None	0.127	-0.332	0.048	-0.030	-0.498	0.524	0.335	0.000	0.004	-0.003	-0.008*	0.065	-0.002
	(0.520)	(0.380)	(0.579)	(0.349)	(0.628)	(0.850)	(0.407)	(0.001)	(0.030)	(0.006)	(0.004)	(0.322)	(0.007)
Other	0.420	1.040	0.771	-0.535	0.660	1.498	-0.244	-0.001	0.024	-0.007	0.005	0.976+	-0.004
	(0.980)	(1.036)	(1.363)	(0.659)	(1.174)	(2.007)	(0.779)	(0.003)	(0.070)	(0.011)	(0.010)	(0.564)	(0.013)
Population Stratification
PC1	38.807*	18.667	20.682	18.922	17.085	-45.714	-11.862	0.027	0.434	0.072	0.234	-24.885*	-0.264
	(19.026)	(18.923)	(22.520)	(14.094)	(21.011)	(31.710)	(15.473)	(0.058)	(1.398)	(0.216)	(0.178)	(11.978)	(0.266)
PC2	11.323	-9.943	-7.477	9.235	-17.424	-20.886	-3.243	-0.064	-1.449	0.216	0.126	-1.919	0.145
	(16.494)	(12.887)	(17.568)	(11.592)	(19.922)	(30.003)	(13.226)	(0.050)	(1.053)	(0.177)	(0.130)	(10.187)	(0.227)
PC3	4.943	-4.025	-24.394	-16.107	-16.576	8.323	-4.076	-0.010	1.545	0.099	0.027	16.243	0.382+
	(17.321)	(14.021)	(18.322)	(11.894)	(22.833)	(28.363)	(13.088)	(0.046)	(1.156)	(0.187)	(0.146)	(10.286)	(0.225)
PC4	-22.842	-15.763	-1.900	-18.353	11.742	52.317+	0.569	0.007	0.802	0.165	0.136	-0.133	0.202
	(17.096)	(13.351)	(18.627)	(11.628)	(20.992)	(30.706)	(13.971)	(0.041)	(1.177)	(0.194)	(0.144)	(10.958)	(0.249)
PC5	-5.905	9.089	-8.447	1.296	-5.210	-53.613	-7.414	-0.093	-0.844	-0.508+	0.208	13.038	0.195
	(24.455)	(22.517)	(27.358)	(17.187)	(28.778)	(40.939)	(20.573)	(0.067)	(1.632)	(0.266)	(0.222)	(13.952)	(0.315)
PC6	-45.343*	-6.815	-26.332	-18.724+	-42.671*	21.097	9.605	-0.019	0.787	0.377*	0.013	3.361	-0.083
	(18.353)	(13.909)	(17.423)	(11.260)	(20.019)	(27.096)	(13.153)	(0.047)	(1.048)	(0.179)	(0.149)	(10.765)	(0.237)
PC7	-24.521	-14.915	-34.023+	-2.992	-28.179	1.423	-7.828	0.004	0.261	-0.026	-0.009	4.711	0.187
	(17.449)	(13.458)	(19.285)	(11.495)	(20.480)	(28.641)	(14.742)	(0.044)	(1.099)	(0.190)	(0.151)	(10.946)	(0.237)
PC8	-23.338	-11.405	-1.748	0.893	-26.476	11.356	-18.138	-0.080+	-0.547	0.047	0.117	14.113	0.255
	(16.649)	(12.933)	(17.862)	(11.945)	(19.484)	(29.110)	(12.619)	(0.045)	(1.167)	(0.187)	(0.156)	(11.122)	(0.244)
PC9	13.759	25.581+	3.865	17.885+	21.909	-39.141	13.026	0.062	1.793+	-0.181	0.036	4.263	0.036
	(16.419)	(13.532)	(17.173)	(10.850)	(19.757)	(28.066)	(13.218)	(0.045)	(1.088)	(0.170)	(0.137)	(10.051)	(0.218)
PC10	-3.749	-9.254	-2.725	3.657	-10.995	-19.454	-10.050	0.058	-0.550	0.062	-0.081	-10.823	-0.190
	(19.831)	(14.763)	(18.479)	(12.671)	(21.234)	(30.186)	(14.671)	(0.050)	(1.118)	(0.191)	(0.161)	(10.239)	(0.230)
Constant	20.786***	6.169*	12.378**	19.923***	1.877	26.887***	41.055***	0.047***	-1.632***	0.615***	0.358***	28.076***	1.137***
	(3.656)	(2.954)	(3.967)	(2.440)	(5.024)	(6.629)	(2.939)	(0.010)	(0.232)	(0.039)	(0.031)	(2.313)	(0.050)
Observations	1,654	1,654	1,654	1,654	1,654	1,654	1,654	1,654	1,654	1,654	1,654	1,654	1,654
Adjusted R-squared	0.537	0.663	0.515	0.741	0.479	0.162	0.327	0.0723	0.187	0.164	0.445	0.775	0.0866
Standard errors in parentheses
*** p<0.001, ** p<0.01, * p<0.05, + p<0.1

## Sheet: SE2. Boot 3-Cat Epi Main Male
Supplementary Excel Table 56. Ordinary Least Squares Models Using Marital Status, PGSs, and Social Factors to Predict Epigenetic Clocks (HRS) (Male)
	Model 1	Model 2	Model 3	Model 4	Model 5	Model 6	Model 7	Model 8	Model 9	Model 10	Model 11	Model 12	Model 13
VARIABLES	Horvath 1	Hannum	Levine	Horvath 2	Lin	Weidner	Vidal-Bralo	EpiTOC (Yang)	Zhang	Bocklandt	Gagagnani	GrimAge	DunedinPoAm38
Wave 12 Marital Status (Ref. = Married or Partnered)
Separated/Divorced	0.737	-1.079	-1.249	-0.361	-0.133	-1.335	-0.082	-0.001	-0.085+	-0.013	0.005	-0.180	-0.011
	(0.765)	(0.704)	(0.918)	(0.638)	(0.927)	(1.407)	(0.677)	(0.002)	(0.052)	(0.010)	(0.007)	(0.607)	(0.013)
Widowed	-0.436	-0.314	2.079	-0.507	0.855	1.466	2.340+	-0.000	0.048	-0.038*	-0.013	0.008	0.009
	(1.405)	(0.946)	(1.581)	(1.299)	(1.713)	(2.508)	(1.206)	(0.003)	(0.091)	(0.015)	(0.010)	(1.018)	(0.021)
Never Married	0.791	0.823	-1.941	-0.528	-0.190	-2.353	-0.277	0.001	0.024	-0.004	-0.008	1.031	0.012
	(1.146)	(0.928)	(1.408)	(0.715)	(1.497)	(2.281)	(1.181)	(0.003)	(0.101)	(0.019)	(0.010)	(0.982)	(0.022)
Health Lifestyle
Vigorous Physical Activity	-1.005*	-0.249	0.014	-0.616+	0.352	-0.421	-0.208	-0.001	-0.007	-0.006	-0.007+	-0.294	-0.001
	(0.486)	(0.410)	(0.500)	(0.353)	(0.608)	(0.886)	(0.388)	(0.001)	(0.030)	(0.006)	(0.004)	(0.339)	(0.007)
Ever Drinks Any Alcohol	-0.778	-0.344	0.479	-0.666+	-0.088	0.122	-0.785*	-0.000	-0.002	0.011+	0.002	-0.416	-0.003
	(0.503)	(0.433)	(0.536)	(0.374)	(0.632)	(0.900)	(0.390)	(0.001)	(0.032)	(0.006)	(0.004)	(0.361)	(0.007)
Ever Smokes	-0.097	0.185	0.311	-0.320	0.021	0.277	-0.017	0.000	0.153***	-0.002	0.002	3.362***	0.040***
	(0.483)	(0.440)	(0.547)	(0.379)	(0.603)	(0.861)	(0.361)	(0.001)	(0.031)	(0.006)	(0.004)	(0.306)	(0.007)
Polygenic Scores
Longevity PGS	-0.055	-0.238	0.279	-0.279	-0.050	0.073	-0.061	-0.000	0.040*	-0.001	-0.002	0.506**	0.006
	(0.269)	(0.225)	(0.288)	(0.206)	(0.346)	(0.451)	(0.224)	(0.001)	(0.018)	(0.003)	(0.002)	(0.177)	(0.004)
NCEB PGS	-0.400	-0.034	0.636*	-0.290	-0.101	0.421	-0.106	0.001	0.036*	0.001	-0.002	0.317+	0.002
	(0.261)	(0.239)	(0.292)	(0.194)	(0.328)	(0.468)	(0.208)	(0.001)	(0.017)	(0.003)	(0.002)	(0.188)	(0.004)
AFB PGS	-0.145	-0.140	-0.055	-0.176	0.174	-0.312	-0.343	-0.001	0.006	-0.000	-0.000	-0.205	0.001
	(0.263)	(0.214)	(0.284)	(0.193)	(0.331)	(0.504)	(0.220)	(0.001)	(0.017)	(0.003)	(0.002)	(0.173)	(0.004)
Socioeconomic Background
Years of Education	-0.025	0.154	0.020	-0.054	0.186	0.275	-0.015	0.001*	-0.003	0.001	0.000	-0.221**	-0.003+
	(0.115)	(0.114)	(0.132)	(0.088)	(0.170)	(0.210)	(0.081)	(0.000)	(0.007)	(0.001)	(0.001)	(0.076)	(0.002)
Parental Years of Education	-0.067	-0.098	-0.136	0.011	-0.001	0.031	0.053	-0.001*	-0.011*	-0.001	-0.001+	-0.123*	-0.001
	(0.085)	(0.078)	(0.089)	(0.064)	(0.108)	(0.158)	(0.066)	(0.000)	(0.006)	(0.001)	(0.001)	(0.059)	(0.001)
Wave 12 Total of All Assets	0.009	-0.013	-0.012	0.000	-0.021	-0.029	-0.001	-0.000	-0.002	-0.000	0.000	-0.021	-0.000
	(0.018)	(0.015)	(0.018)	(0.012)	(0.025)	(0.043)	(0.012)	(0.000)	(0.001)	(0.000)	(0.000)	(0.015)	(0.000)
Wave 12 Retirement Status (Ref. = Not retired)
Completely Retired	0.677	-0.475	0.979	0.302	-0.192	-0.810	0.140	0.001	0.044	0.001	0.004	0.389	0.003
	(0.643)	(0.521)	(0.694)	(0.486)	(0.787)	(1.174)	(0.489)	(0.002)	(0.042)	(0.008)	(0.005)	(0.452)	(0.009)
Partly Retired	1.052+	-0.022	1.465*	0.569	-0.423	-0.642	0.207	0.002	0.042	-0.007	0.002	0.489	0.009
	(0.625)	(0.569)	(0.712)	(0.502)	(0.850)	(1.234)	(0.501)	(0.002)	(0.047)	(0.008)	(0.006)	(0.465)	(0.010)
Question Irrelevant	-3.203	-2.586	-1.856	-0.466	2.657	5.807	-1.235	-0.001	-0.130	-0.005	-0.003	1.647	-0.004
	(2.830)	(2.351)	(1.644)	(1.244)	(2.784)	(5.142)	(1.190)	(0.007)	(0.205)	(0.028)	(0.025)	(1.664)	(0.035)
Demographic Characteristics
Wave 12 Age	0.643***	0.754***	0.626***	0.738***	0.788***	0.550***	0.284***	0.000*	0.007	-0.002**	0.006***	0.628***	-0.001
	(0.069)	(0.062)	(0.078)	(0.049)	(0.099)	(0.131)	(0.058)	(0.000)	(0.004)	(0.001)	(0.001)	(0.044)	(0.001)
Cohort (Ref. = Old)
Middle	-0.161	0.233	-1.188	0.836	0.544	0.234	-0.559	0.002	-0.038	0.011	0.007	-0.987+	-0.020
	(0.828)	(0.770)	(0.874)	(0.611)	(1.184)	(1.540)	(0.727)	(0.002)	(0.053)	(0.010)	(0.008)	(0.575)	(0.012)
Young	-1.952	-0.773	-1.147	-0.940	-0.673	1.861	-1.576	0.000	-0.080	0.020	0.009	-1.835*	-0.017
	(1.248)	(1.195)	(1.424)	(0.873)	(1.828)	(2.254)	(1.038)	(0.004)	(0.078)	(0.015)	(0.011)	(0.860)	(0.018)
Wave 12 Family Size	0.021	-0.251	0.305	-0.334	0.352	0.735	0.727**	-0.000	0.017	-0.010**	-0.002	-0.042	0.000
	(0.336)	(0.295)	(0.405)	(0.297)	(0.396)	(0.623)	(0.274)	(0.001)	(0.021)	(0.004)	(0.003)	(0.230)	(0.005)
Wave 12 Number of Living Siblings	0.133	-0.060	-0.012	-0.045	0.156	0.226	0.136	0.000	0.015+	-0.003	-0.003*	-0.054	0.001
	(0.130)	(0.128)	(0.143)	(0.105)	(0.190)	(0.238)	(0.114)	(0.000)	(0.008)	(0.002)	(0.001)	(0.093)	(0.002)
Religious Affiliation (Ref. = Protestant)
Catholics	0.049	-0.523	0.271	0.103	0.170	0.680	0.142	-0.001	-0.034	-0.004	0.002	0.774+	0.006
	(0.718)	(0.612)	(0.674)	(0.530)	(0.855)	(1.183)	(0.522)	(0.002)	(0.042)	(0.008)	(0.006)	(0.433)	(0.010)
None	-0.535	-0.712	0.479	-0.517	-1.080	1.154	0.294	0.000	0.036	-0.007	-0.007	0.509	0.006
	(0.669)	(0.536)	(0.732)	(0.478)	(0.877)	(1.257)	(0.586)	(0.002)	(0.045)	(0.008)	(0.005)	(0.490)	(0.010)
Other	-0.281	0.698	-0.061	-0.877	-0.684	6.009+	1.694	-0.001	-0.047	-0.023	-0.003	1.521+	-0.013
	(1.218)	(1.036)	(1.726)	(0.927)	(1.658)	(3.293)	(1.161)	(0.003)	(0.108)	(0.018)	(0.014)	(0.886)	(0.020)
Population Stratification
PC1	23.043	-10.822	16.930	11.925	-1.585	-47.352	-3.384	-0.059	2.241	0.160	-0.077	-17.603	-0.217
	(26.857)	(26.712)	(31.965)	(24.507)	(33.004)	(52.425)	(22.465)	(0.067)	(1.988)	(0.382)	(0.257)	(19.271)	(0.405)
PC2	36.565	-15.255	-13.098	7.176	9.989	-50.312	-19.808	0.061	-2.704+	0.307	0.141	-25.254	-0.134
	(27.517)	(23.420)	(28.525)	(20.125)	(31.829)	(47.747)	(19.914)	(0.071)	(1.572)	(0.275)	(0.211)	(18.014)	(0.374)
PC3	3.409	-2.730	-24.167	-5.568	-28.156	-28.260	0.923	0.009	-1.008	0.186	0.066	16.885	0.039
	(26.405)	(22.016)	(27.133)	(18.646)	(32.579)	(43.717)	(19.360)	(0.066)	(1.731)	(0.294)	(0.221)	(17.762)	(0.371)
PC4	-57.090*	-36.885	12.561	-34.973+	-49.925	73.365	3.447	0.030	1.256	-0.247	0.039	11.186	0.265
	(27.663)	(23.068)	(25.689)	(19.910)	(33.709)	(49.123)	(24.089)	(0.073)	(1.742)	(0.317)	(0.247)	(17.337)	(0.384)
PC5	-19.762	-17.894	25.010	-11.849	-21.685	-74.615	-31.843	-0.070	1.559	-0.739+	0.171	34.868	0.854+
	(33.049)	(33.371)	(34.900)	(28.671)	(42.685)	(63.455)	(28.463)	(0.082)	(2.274)	(0.437)	(0.332)	(23.522)	(0.500)
PC6	-44.589	-40.343+	-64.386*	-38.728*	-57.924+	-28.212	5.232	-0.069	-0.842	0.612*	-0.071	-14.525	-0.174
	(29.036)	(21.639)	(26.100)	(18.944)	(31.219)	(44.575)	(21.345)	(0.080)	(1.625)	(0.298)	(0.232)	(16.362)	(0.345)
PC7	0.627	-31.127	-36.902	-2.171	4.662	9.389	-14.390	-0.020	1.454	0.014	-0.118	28.607+	0.332
	(22.754)	(20.076)	(25.606)	(18.159)	(29.104)	(44.624)	(19.487)	(0.062)	(1.613)	(0.285)	(0.223)	(15.817)	(0.347)
PC8	25.242	16.847	19.674	36.756+	26.655	-17.970	-30.899	-0.082	-1.233	0.003	0.397+	0.306	0.036
	(28.044)	(20.836)	(26.204)	(20.649)	(31.725)	(46.738)	(19.289)	(0.066)	(1.711)	(0.290)	(0.217)	(17.323)	(0.400)
PC9	-52.053*	4.011	-34.442	-12.809	-3.077	-56.220	-6.789	0.035	0.719	0.056	0.046	-1.397	-0.051
	(25.599)	(21.130)	(26.784)	(19.347)	(30.695)	(43.851)	(20.733)	(0.068)	(1.540)	(0.298)	(0.220)	(15.921)	(0.337)
PC10	-2.646	5.094	-9.455	9.691	8.849	-17.559	-9.177	0.166*	-2.114	0.079	0.042	-28.034	-0.576
	(31.728)	(23.925)	(24.521)	(20.980)	(30.965)	(47.433)	(23.554)	(0.081)	(1.783)	(0.305)	(0.250)	(17.632)	(0.385)
Constant	25.415***	5.931	15.986*	23.088***	3.228	23.333*	44.746***	0.029+	-1.391***	0.549***	0.352***	30.774***	1.152***
	(5.718)	(5.053)	(6.252)	(4.145)	(8.379)	(10.909)	(4.775)	(0.016)	(0.343)	(0.073)	(0.048)	(3.658)	(0.082)
Observations	695	695	695	695	695	695	695	695	695	695	695	695	695
Adjusted R-squared	0.555	0.633	0.493	0.714	0.459	0.106	0.295	0.0609	0.124	0.135	0.448	0.734	0.0557
Robust standard errors in parentheses
*** p<0.001, ** p<0.01, * p<0.05, + p<0.1

## Sheet: SE3. Boot 3-Cat Main Female
Supplementary Excel Table 3. Ordinary Least Squares Models Using Marital Status, PGSs, and Social Factors to Predict Epigenetic Clocks (HRS) (Female)
	Model 1	Model 2	Model 3	Model 4	Model 5	Model 6	Model 7	Model 8	Model 9	Model 10	Model 11	Model 12	Model 13
VARIABLES	Horvath 1	Hannum	Levine	Horvath 2	Lin	Weidner	Vidal-Bralo	EpiTOC (Yang)	Zhang	Bocklandt	Gagagnani	GrimAge	DunedinPoAm38
Wave 12 Marital Status (Ref. = Married or Partnered)
Separated/Divorced	0.023	-0.307	-0.559	-0.138	-0.225	-1.986*	0.202	0.002	0.013	-0.001	-0.004	0.328	0.007
	(0.643)	(0.482)	(0.692)	(0.447)	(0.759)	(0.965)	(0.543)	(0.002)	(0.042)	(0.007)	(0.006)	(0.416)	(0.009)
Widowed	-0.555	0.286	-0.030	0.126	0.383	0.169	0.180	-0.001	0.054	-0.003	-0.001	0.556	0.018*
	(0.599)	(0.459)	(0.635)	(0.417)	(0.745)	(0.973)	(0.469)	(0.002)	(0.037)	(0.006)	(0.005)	(0.360)	(0.009)
Never Married	1.384	-0.165	0.935	0.664	3.107*	0.655	1.746	-0.004*	-0.067	-0.027*	-0.001	0.093	0.017
	(1.306)	(1.013)	(1.780)	(0.797)	(1.283)	(1.937)	(1.103)	(0.002)	(0.083)	(0.012)	(0.010)	(0.803)	(0.019)
Health Lifestyle
Vigorous Physical Activity	-0.391	-0.367	-1.052*	-0.145	-0.278	-0.414	-0.394	-0.001	-0.016	0.005	-0.001	-0.807**	-0.021**
	(0.499)	(0.334)	(0.508)	(0.312)	(0.577)	(0.753)	(0.344)	(0.001)	(0.033)	(0.005)	(0.004)	(0.284)	(0.006)
Ever Drinks Any Alcohol	-0.669	-0.094	0.349	-0.390	-0.236	1.838*	0.119	-0.002	-0.045	0.005	0.000	-0.445+	-0.004
	(0.457)	(0.349)	(0.449)	(0.288)	(0.589)	(0.744)	(0.352)	(0.001)	(0.030)	(0.005)	(0.004)	(0.269)	(0.006)
Ever Smokes	0.187	-0.237	0.269	0.042	-0.331	-0.329	0.177	-0.000	0.170***	-0.002	0.001	2.856***	0.044***
	(0.413)	(0.316)	(0.452)	(0.266)	(0.489)	(0.694)	(0.320)	(0.001)	(0.028)	(0.004)	(0.003)	(0.249)	(0.006)
Polygenic Scores
Longevity PGS	0.004	-0.112	-0.299	-0.038	-0.026	-0.843*	-0.027	-0.001	-0.023	-0.002	0.002	-0.134	-0.003
	(0.266)	(0.184)	(0.279)	(0.158)	(0.326)	(0.404)	(0.219)	(0.001)	(0.015)	(0.003)	(0.002)	(0.139)	(0.003)
NCEB PGS	-0.091	-0.110	0.410	-0.007	0.423	-0.357	0.034	-0.001	0.006	-0.001	-0.002	-0.052	0.003
	(0.290)	(0.210)	(0.272)	(0.158)	(0.294)	(0.446)	(0.204)	(0.001)	(0.016)	(0.003)	(0.002)	(0.157)	(0.003)
AFB PGS	0.215	0.102	-0.004	0.200	0.112	-0.498	0.071	0.000	-0.016	-0.002	0.001	-0.144	-0.002
	(0.246)	(0.191)	(0.259)	(0.153)	(0.291)	(0.403)	(0.171)	(0.001)	(0.015)	(0.003)	(0.002)	(0.142)	(0.003)
Socioeconomic Background
Years of Education	-0.048	-0.017	-0.145	-0.085	0.066	0.241	0.064	-0.000+	-0.010	-0.002*	-0.000	-0.191**	-0.002
	(0.098)	(0.080)	(0.117)	(0.068)	(0.128)	(0.189)	(0.085)	(0.000)	(0.007)	(0.001)	(0.001)	(0.064)	(0.001)
Parental Years of Education	-0.090	-0.177**	-0.066	-0.094+	0.187*	-0.263+	-0.110+	-0.001**	-0.008	-0.001	-0.002***	-0.050	-0.001
	(0.076)	(0.058)	(0.081)	(0.053)	(0.094)	(0.137)	(0.066)	(0.000)	(0.005)	(0.001)	(0.001)	(0.050)	(0.001)
Wave 12 Total of All Assets	-0.019	-0.014	-0.028	-0.004	-0.012	-0.022	-0.013	-0.000	-0.002*	0.000	-0.000	-0.018	0.000
	(0.023)	(0.014)	(0.020)	(0.011)	(0.025)	(0.032)	(0.012)	(0.000)	(0.001)	(0.000)	(0.000)	(0.011)	(0.000)
Wave 12 Retirement Status (Ref. = Not retired)
Completely Retired	0.241	0.437	0.487	0.347	-0.204	0.263	0.513	0.001	0.037	0.006	0.002	0.782*	-0.001
	(0.500)	(0.428)	(0.614)	(0.351)	(0.690)	(0.843)	(0.397)	(0.001)	(0.039)	(0.005)	(0.005)	(0.361)	(0.009)
Partly Retired	0.254	0.048	0.739	0.197	-0.148	1.549	0.639	0.000	0.007	0.006	0.002	0.359	-0.005
	(0.624)	(0.519)	(0.796)	(0.426)	(0.884)	(1.213)	(0.512)	(0.002)	(0.045)	(0.007)	(0.006)	(0.436)	(0.009)
Question Irrelevant	-1.922*	-0.683	-1.156	-1.223	-2.662+	0.716	0.471	-0.004+	0.016	0.002	-0.018+	0.325	0.012
	(0.956)	(0.809)	(1.099)	(0.755)	(1.541)	(2.077)	(0.744)	(0.002)	(0.081)	(0.012)	(0.009)	(0.694)	(0.015)
Demographic Characteristics
Wave 12 Age	0.723***	0.759***	0.745***	0.803***	0.808***	0.514***	0.369***	0.000*	0.014***	-0.004***	0.006***	0.671***	-0.001
	(0.059)	(0.043)	(0.061)	(0.037)	(0.075)	(0.095)	(0.045)	(0.000)	(0.004)	(0.001)	(0.000)	(0.035)	(0.001)
Cohort (Ref. = Old)
Middle	1.739*	1.685**	0.251	1.376**	0.350	-2.566*	-0.330	-0.003	0.018	-0.002	0.015*	-0.069	0.001
	(0.758)	(0.589)	(0.840)	(0.490)	(0.938)	(1.228)	(0.567)	(0.002)	(0.049)	(0.008)	(0.007)	(0.443)	(0.010)
Young	0.029	0.586	-0.126	0.987	-0.755	-0.166	0.490	-0.003	0.038	-0.004	0.015	-0.825	-0.017
	(1.049)	(0.793)	(1.145)	(0.697)	(1.410)	(1.819)	(0.813)	(0.003)	(0.070)	(0.011)	(0.009)	(0.660)	(0.015)
Wave 12 Family Size	0.517*	0.225	0.234	0.065	0.667**	0.197	0.264+	0.001	0.001	-0.003	0.000	0.103	0.001
	(0.208)	(0.158)	(0.263)	(0.158)	(0.242)	(0.341)	(0.154)	(0.001)	(0.014)	(0.002)	(0.002)	(0.146)	(0.003)
Wave 12 Number of Living Siblings	0.123	-0.016	-0.178	-0.030	-0.007	0.131	-0.023	0.000	-0.002	-0.001	0.001	-0.073	-0.002
	(0.112)	(0.083)	(0.121)	(0.074)	(0.129)	(0.166)	(0.072)	(0.000)	(0.008)	(0.001)	(0.001)	(0.071)	(0.001)
Religious Affiliation (Ref. = Protestant)
Catholics	-0.432	-0.698+	-0.940+	0.141	-0.082	-0.844	-0.628	-0.000	-0.070*	0.001	-0.001	-0.400	-0.010
	(0.537)	(0.407)	(0.554)	(0.345)	(0.625)	(0.859)	(0.393)	(0.001)	(0.035)	(0.006)	(0.005)	(0.332)	(0.007)
None	0.716	0.163	-0.390	0.603	0.038	0.190	0.574	-0.000	-0.032	-0.001	-0.009	-0.322	-0.010
	(0.773)	(0.615)	(0.888)	(0.474)	(0.929)	(1.168)	(0.560)	(0.002)	(0.047)	(0.008)	(0.006)	(0.446)	(0.010)
Other	1.322	1.450	1.919	0.018	2.164	-2.263	-1.543	-0.000	0.124	0.006	0.009	0.583	0.001
	(1.594)	(1.896)	(1.972)	(1.155)	(1.850)	(2.242)	(1.018)	(0.005)	(0.105)	(0.017)	(0.016)	(0.880)	(0.020)
Population Stratification
PC1	43.140	40.280	23.432	19.048	27.526	-31.206	-16.489	0.097	-1.298	-0.041	0.446+	-26.010+	-0.192
	(29.813)	(28.244)	(31.379)	(18.269)	(32.146)	(41.198)	(20.662)	(0.089)	(1.975)	(0.278)	(0.258)	(15.353)	(0.366)
PC2	-9.530	-3.322	-6.509	13.239	-34.908	6.093	12.058	-0.148*	-0.831	0.161	0.135	13.777	0.241
	(19.943)	(15.744)	(23.334)	(13.940)	(27.271)	(37.880)	(17.932)	(0.072)	(1.392)	(0.250)	(0.172)	(12.842)	(0.299)
PC3	5.067	-2.152	-24.323	-22.923	-0.815	44.717	-0.806	-0.017	3.222*	0.085	-0.041	11.222	0.599*
	(22.787)	(18.126)	(23.863)	(15.670)	(28.600)	(38.074)	(17.470)	(0.061)	(1.532)	(0.228)	(0.204)	(13.275)	(0.300)
PC4	-6.370	-4.132	-14.461	-11.605	48.975+	51.595	0.923	-0.008	0.426	0.428+	0.193	-5.202	0.163
	(24.431)	(17.979)	(26.336)	(14.691)	(27.756)	(39.784)	(17.200)	(0.054)	(1.615)	(0.238)	(0.189)	(14.003)	(0.311)
PC5	13.826	37.716	-28.797	16.900	16.535	-53.246	11.340	-0.118	-1.446	-0.242	0.189	-2.481	-0.202
	(34.400)	(32.452)	(39.262)	(22.772)	(39.793)	(50.649)	(28.041)	(0.105)	(2.325)	(0.336)	(0.305)	(18.744)	(0.423)
PC6	-46.406+	14.512	2.279	-6.101	-31.154	53.125	7.997	0.012	1.679	0.196	0.110	17.690	-0.024
	(24.301)	(18.179)	(24.734)	(14.307)	(25.966)	(35.446)	(17.879)	(0.061)	(1.467)	(0.229)	(0.195)	(13.946)	(0.319)
PC7	-40.323+	0.861	-31.161	-0.375	-60.391*	-0.730	-2.123	0.025	-0.574	-0.035	0.101	-12.534	0.098
	(24.434)	(18.966)	(28.450)	(14.048)	(28.211)	(38.160)	(20.644)	(0.063)	(1.646)	(0.249)	(0.215)	(14.553)	(0.304)
PC8	-56.432*	-32.187+	-14.424	-25.324+	-69.598*	25.737	-8.695	-0.082	0.105	0.057	-0.068	23.841+	0.460
	(22.211)	(17.665)	(25.001)	(14.567)	(27.203)	(38.988)	(17.965)	(0.058)	(1.644)	(0.247)	(0.205)	(14.472)	(0.320)
PC9	61.013**	40.349*	32.571	42.583**	38.638	-35.980	25.078	0.086	2.271	-0.309	0.059	3.688	0.064
	(20.845)	(18.598)	(23.980)	(14.396)	(26.459)	(34.490)	(17.037)	(0.061)	(1.400)	(0.219)	(0.181)	(13.276)	(0.310)
PC10	-5.851	-19.518	-5.746	-3.789	-28.017	-21.904	-14.142	-0.000	0.136	0.134	-0.141	-5.345	0.008
	(24.789)	(17.874)	(24.421)	(16.599)	(28.041)	(42.363)	(18.930)	(0.061)	(1.422)	(0.253)	(0.203)	(12.470)	(0.289)
Constant	17.318***	4.344	9.066+	16.698***	-0.024	30.660***	37.805***	0.060***	-1.943***	0.681***	0.361***	23.059***	1.125***
	(4.738)	(3.479)	(5.042)	(3.035)	(6.226)	(7.623)	(3.733)	(0.012)	(0.315)	(0.049)	(0.039)	(2.992)	(0.064)
Observations	959	959	959	959	959	959	959	959	959	959	959	959	959
Adjusted R-squared	0.522	0.675	0.521	0.758	0.487	0.195	0.320	0.0799	0.148	0.155	0.439	0.785	0.0836
Robust standard errors in parentheses
*** p<0.001, ** p<0.01, * p<0.05, + p<0.1

## Sheet: SE4. Boot 3-Cat Epi Main MF
Supplementary Excel Table 4. Ordinary Least Squares Models Using Marital Status, PGSs, and Social Factors to Predict Epigenetic Clocks for Males and Females (HRS)
a. Males (N=695)	Model 1	Model 2	Model 3	Model 4	Model 5	Model 6	Model 7	Model 8	Model 9	Model 10	Model 11	Model 12	Model 13
VARIABLES	Horvath 1	Hannum	Levine	Horvath 2	Lin	Weidner	Vidal-Bralo	EpiTOC (Yang)	Zhang	Bocklandt	Gagagnani	GrimAge	DunedinPoAm38
Wave 12 Marital Status (Ref. = Married or Partnered)
Separated/Divorced	0.737	-1.079	-1.249	-0.361	-0.133	-1.335	-0.082	-0.001	-0.085+	-0.013	0.005	-0.180	-0.011
	(0.765)	(0.704)	(0.918)	(0.638)	(0.927)	(1.407)	(0.677)	(0.002)	(0.052)	(0.010)	(0.007)	(0.607)	(0.013)
Widowed	-0.436	-0.314	2.079	-0.507	0.855	1.466	2.340+	-0.000	0.048	-0.038*	-0.013	0.008	0.009
	(1.405)	(0.946)	(1.581)	(1.299)	(1.713)	(2.508)	(1.206)	(0.003)	(0.091)	(0.015)	(0.010)	(1.018)	(0.021)
Never Married	0.791	0.823	-1.941	-0.528	-0.190	-2.353	-0.277	0.001	0.024	-0.004	-0.008	1.031	0.012
	(1.146)	(0.928)	(1.408)	(0.715)	(1.497)	(2.281)	(1.181)	(0.003)	(0.101)	(0.019)	(0.010)	(0.982)	(0.022)
Adjusted R-squared	0.555	0.633	0.493	0.714	0.459	0.106	0.295	0.0609	0.124	0.135	0.448	0.734	0.0557
b. Females (N=959)	Model 1	Model 2	Model 3	Model 4	Model 5	Model 6	Model 7	Model 8	Model 9	Model 10	Model 11	Model 12	Model 13
VARIABLES	Horvath 1	Hannum	Levine	Horvath 2	Lin	Weidner	Vidal-Bralo	EpiTOC (Yang)	Zhang	Bocklandt	Gagagnani	GrimAge	DunedinPoAm38
Wave 12 Marital Status (Ref. = Married or Partnered)
Separated/Divorced	0.023	-0.307	-0.559	-0.138	-0.225	-1.986*	0.202	0.002	0.013	-0.001	-0.004	0.328	0.007
	(0.643)	(0.482)	(0.692)	(0.447)	(0.759)	(0.965)	(0.543)	(0.002)	(0.042)	(0.007)	(0.006)	(0.416)	(0.009)
Widowed	-0.555	0.286	-0.030	0.126	0.383	0.169	0.180	-0.001	0.054	-0.003	-0.001	0.556	0.018*
	(0.599)	(0.459)	(0.635)	(0.417)	(0.745)	(0.973)	(0.469)	(0.002)	(0.037)	(0.006)	(0.005)	(0.360)	(0.009)
Never Married	1.384	-0.165	0.935	0.664	3.107*	0.655	1.746	-0.004*	-0.067	-0.027*	-0.001	0.093	0.017
	(1.306)	(1.013)	(1.780)	(0.797)	(1.283)	(1.937)	(1.103)	(0.002)	(0.083)	(0.012)	(0.010)	(0.803)	(0.019)
Adjusted R-squared	0.522	0.675	0.521	0.758	0.487	0.195	0.320	0.0799	0.148	0.155	0.439	0.785	0.0836
Standard errors in parentheses
*** p<0.001, ** p<0.01, * p<0.05, + p<0.1
Notes: The following variables are controlled in the models: health lifestyles in 2014, polygenic scores (longevity PGS, number of children ever born PGS, and age at first birth PGS), social support in 2014, educational attainment, parental education, total of all assets in 2014, retirement status in 2014, chronological age at 2014, cohort, family size in 2014, number of living siblings in 2014, …

## Sheet: SE5. Boot 3-Cat CESD Main
Supplementary Excel Table 5. Ordinary Least Squares Models Using Epigenetic Clocks, Marital Status, and Three Category Marital Status Change to Predict CESD Score in 2020 (HRS)
	Model 1	Model 2	Model 3	Model 4	Model 5	Model 6	Model 7	Model 8	Model 9	Model 10	Model 11	Model 12	Model 13
	Wave 15 CESD	Wave 15 CESD	Wave 15 CESD	Wave 15 CESD	Wave 15 CESD	Wave 15 CESD	Wave 15 CESD	Wave 15 CESD	Wave 15 CESD	Wave 15 CESD	Wave 15 CESD	Wave 15 CESD	Wave 15 CESD
VARIABLES	Horvath 1	Hannum	Levine	Horvath 2	Lin	Weidner	Vidal-Bralo	EpiTOC (Yang)	Zhang	Bocklandt	Gagagnani	GrimAge	DunedinPoAm38
Epigenetic Clock	0.007	0.016*	0.009	0.009	0.007	-0.004	-0.001	-0.957	0.072	-0.673	1.409+	0.038**	1.024+
	(0.007)	(0.008)	(0.007)	(0.010)	(0.006)	(0.005)	(0.009)	(2.187)	(0.104)	(0.650)	(0.805)	(0.012)	(0.542)
Wave 13-15 Marital Status Change (Ref. = No change)
Union dissolution (incl. widowhood)	0.666***	0.660***	0.656***	0.665***	0.661***	0.662***	0.662***	0.662***	0.659***	0.665***	0.669***	0.651***	0.662***
	(0.197)	(0.198)	(0.198)	(0.198)	(0.198)	(0.197)	(0.198)	(0.198)	(0.198)	(0.197)	(0.198)	(0.198)	(0.198)
Union formation	0.311	0.301	0.296	0.308	0.285	0.307	0.300	0.298	0.306	0.308	0.312	0.324	0.331
	(0.640)	(0.640)	(0.629)	(0.642)	(0.637)	(0.641)	(0.640)	(0.638)	(0.638)	(0.638)	(0.645)	(0.632)	(0.637)
Wave 13 Marital Status (Ref. = Married or Partnered)
Separated/Divorced	0.325+	0.342+	0.334+	0.332+	0.331+	0.319+	0.329+	0.329+	0.331+	0.325+	0.334+	0.317+	0.323+
	(0.179)	(0.179)	(0.179)	(0.179)	(0.179)	(0.180)	(0.179)	(0.179)	(0.179)	(0.180)	(0.180)	(0.178)	(0.178)
Widowed	0.273+	0.267+	0.263	0.271+	0.265	0.271+	0.268+	0.268+	0.262	0.265	0.275+	0.246	0.249
	(0.163)	(0.162)	(0.163)	(0.163)	(0.162)	(0.163)	(0.163)	(0.162)	(0.163)	(0.163)	(0.162)	(0.162)	(0.163)
Never Married	0.361	0.362	0.376	0.368	0.361	0.367	0.371	0.368	0.372	0.365	0.371	0.348	0.353
	(0.294)	(0.293)	(0.293)	(0.294)	(0.295)	(0.294)	(0.293)	(0.294)	(0.293)	(0.292)	(0.293)	(0.289)	(0.297)
Health Lifestyle
Vigorous Physical Activity	-0.440***	-0.440***	-0.435***	-0.438***	-0.443***	-0.444***	-0.442***	-0.442***	-0.436***	-0.441***	-0.443***	-0.407***	-0.431***
	(0.097)	(0.097)	(0.098)	(0.097)	(0.097)	(0.097)	(0.098)	(0.097)	(0.098)	(0.097)	(0.097)	(0.097)	(0.097)
Ever Drinks Any Alcohol	-0.060	-0.059	-0.065	-0.058	-0.062	-0.060	-0.063	-0.064	-0.060	-0.058	-0.066	-0.049	-0.059
	(0.106)	(0.106)	(0.106)	(0.107)	(0.106)	(0.106)	(0.106)	(0.106)	(0.106)	(0.106)	(0.106)	(0.106)	(0.106)
Ever Smokes	-0.043	-0.041	-0.045	-0.042	-0.042	-0.043	-0.042	-0.043	-0.054	-0.044	-0.045	-0.158	-0.086
	(0.094)	(0.095)	(0.095)	(0.095)	(0.095)	(0.095)	(0.095)	(0.095)	(0.095)	(0.095)	(0.095)	(0.099)	(0.098)
Polygenic Scores
Longevity PGS	-0.095+	-0.092+	-0.094+	-0.094+	-0.094+	-0.097+	-0.095+	-0.096+	-0.095+	-0.096+	-0.096+	-0.100+	-0.096+
	(0.056)	(0.056)	(0.056)	(0.056)	(0.056)	(0.056)	(0.056)	(0.056)	(0.056)	(0.056)	(0.056)	(0.056)	(0.056)
Depressive Symptoms PGS	0.088+	0.085+	0.087+	0.089+	0.086+	0.088+	0.087+	0.087+	0.086+	0.086+	0.086+	0.085+	0.087+
	(0.049)	(0.049)	(0.049)	(0.050)	(0.049)	(0.049)	(0.049)	(0.049)	(0.049)	(0.049)	(0.049)	(0.049)	(0.049)
Socioeconomic Background
Years of Education	-0.032	-0.033	-0.032	-0.032	-0.033	-0.031	-0.032	-0.032	-0.032	-0.033	-0.032	-0.024	-0.030
	(0.023)	(0.023)	(0.023)	(0.023)	(0.024)	(0.023)	(0.023)	(0.023)	(0.023)	(0.023)	(0.023)	(0.023)	(0.023)
Parental Years of Education	-0.013	-0.012	-0.013	-0.014	-0.015	-0.015	-0.014	-0.015	-0.013	-0.015	-0.011	-0.011	-0.013
	(0.018)	(0.018)	(0.018)	(0.018)	(0.018)	(0.018)	(0.018)	(0.018)	(0.018)	(0.018)	(0.018)	(0.018)	(0.018)
Wave 13 Total of All Assets	-0.008*	-0.008*	-0.008*	-0.008*	-0.008*	-0.008*	-0.008*	-0.008*	-0.008*	-0.008*	-0.008*	-0.007*	-0.008*
	(0.004)	(0.004)	(0.004)	(0.004)	(0.004)	(0.004)	(0.004)	(0.004)	(0.004)	(0.004)	(0.004)	(0.003)	(0.004)
Wave 13 Retirement Status (Ref. = Not retired)
Completely Retired	0.536***	0.536***	0.537***	0.537***	0.541***	0.541***	0.544***	0.545***	0.541***	0.545***	0.540***	0.514***	0.533***
	(0.145)	(0.145)	(0.145)	(0.145)	(0.145)	(0.144)	(0.145)	(0.145)	(0.146)	(0.145)	(0.145)	(0.144)	(0.144)
Partly Retired	0.364*	0.361*	0.365*	0.362*	0.366*	0.363*	0.364*	0.362*	0.364*	0.363*	0.357*	0.359*	0.364*
	(0.161)	(0.161)	(0.161)	(0.161)	(0.161)	(0.162)	(0.161)	(0.161)	(0.161)	(0.161)	(0.161)	(0.160)	(0.161)
Question Irrelevant	0.193	0.192	0.203	0.196	0.199	0.193	0.199	0.196	0.198	0.200	0.220	0.196	0.181
	(0.348)	(0.352)	(0.348)	(0.349)	(0.347)	(0.347)	(0.348)	(0.348)	(0.348)	(0.345)	(0.347)	(0.346)	(0.351)
Demographic Characteristics
Female	0.211*	0.237*	0.216*	0.213*	0.212*	0.198+	0.200+	0.203+	0.218*	0.216*	0.194+	0.330**	0.222*
	(0.105)	(0.107)	(0.106)	(0.107)	(0.106)	(0.105)	(0.107)	(0.105)	(0.108)	(0.107)	(0.105)	(0.110)	(0.105)
Wave 15 Age	-0.015	-0.022	-0.016	-0.017	-0.015	-0.008	-0.009	-0.009	-0.010	-0.012	-0.018	-0.034*	-0.009
	(0.015)	(0.015)	(0.014)	(0.016)	(0.014)	(0.013)	(0.014)	(0.013)	(0.013)	(0.013)	(0.014)	(0.015)	(0.013)
Cohort (Ref. = Old)
Middle	-0.106	-0.115	-0.097	-0.109	-0.102	-0.103	-0.099	-0.100	-0.099	-0.097	-0.115	-0.081	-0.091
	(0.162)	(0.161)	(0.161)	(0.161)	(0.161)	(0.161)	(0.161)	(0.161)	(0.161)	(0.161)	(0.161)	(0.160)	(0.161)
Young	0.267	0.261	0.266	0.261	0.266	0.266	0.261	0.260	0.261	0.264	0.244	0.306	0.276
	(0.244)	(0.244)	(0.244)	(0.244)	(0.245)	(0.244)	(0.244)	(0.244)	(0.245)	(0.244)	(0.245)	(0.244)	(0.244)
Wave 13 Family Size	-0.019	-0.016	-0.018	-0.015	-0.020	-0.017	-0.016	-0.015	-0.016	-0.018	-0.016	-0.018	-0.018
	(0.062)	(0.062)	(0.062)	(0.062)	(0.062)	(0.062)	(0.062)	(0.062)	(0.062)	(0.062)	(0.062)	(0.062)	(0.062)
Wave 13 Number of Living Siblings	-0.042	-0.040	-0.039	-0.040	-0.041	-0.040	-0.041	-0.040	-0.041	-0.042	-0.041	-0.038	-0.040
	(0.026)	(0.026)	(0.026)	(0.026)	(0.026)	(0.026)	(0.026)	(0.026)	(0.026)	(0.026)	(0.026)	(0.026)	(0.026)
Religious Affiliation (Ref. = Protestant)
Catholics	-0.206	-0.198	-0.205	-0.209	-0.209	-0.208	-0.208	-0.208	-0.204	-0.209	-0.208	-0.209+	-0.204
	(0.128)	(0.128)	(0.127)	(0.127)	(0.128)	(0.128)	(0.127)	(0.127)	(0.127)	(0.128)	(0.128)	(0.126)	(0.127)
None	0.280+	0.286+	0.280+	0.281+	0.284+	0.283+	0.282+	0.282+	0.281+	0.280+	0.293+	0.279+	0.283+
	(0.166)	(0.166)	(0.165)	(0.166)	(0.166)	(0.166)	(0.166)	(0.166)	(0.166)	(0.166)	(0.166)	(0.166)	(0.165)
Other	0.096	0.081	0.092	0.104	0.094	0.103	0.097	0.097	0.096	0.094	0.091	0.065	0.102
	(0.457)	(0.457)	(0.458)	(0.456)	(0.456)	(0.457)	(0.456)	(0.456)	(0.456)	(0.456)	(0.458)	(0.460)	(0.459)
Population Stratification
PC1	2.205	2.230	2.383	2.314	2.417	2.325	2.506	2.545	2.515	2.559	2.166	3.575	2.821
	(6.763)	(6.762)	(6.793)	(6.768)	(6.766)	(6.763)	(6.784)	(6.780)	(6.771)	(6.772)	(6.821)	(6.832)	(6.810)
PC2	-3.598	-3.405	-3.547	-3.609	-3.445	-3.610	-3.543	-3.608	-3.476	-3.403	-3.702	-3.595	-3.758
	(5.465)	(5.483)	(5.475)	(5.454)	(5.469)	(5.440)	(5.449)	(5.475)	(5.463)	(5.471)	(5.429)	(5.450)	(5.455)
PC3	-7.068	-6.881	-6.812	-6.934	-6.883	-7.047	-7.001	-7.010	-7.065	-6.927	-7.026	-7.460	-7.445
	(5.279)	(5.276)	(5.269)	(5.280)	(5.278)	(5.275)	(5.270)	(5.271)	(5.279)	(5.286)	(5.303)	(5.291)	(5.279)
PC4	-5.139	-5.019	-5.213	-5.089	-5.330	-5.091	-5.264	-5.249	-5.305	-5.146	-5.490	-5.212	-5.478
	(5.564)	(5.558)	(5.551)	(5.575)	(5.561)	(5.558)	(5.561)	(5.556)	(5.551)	(5.559)	(5.529)	(5.519)	(5.546)
PC5	-15.652*	-15.917*	-15.849*	-15.704*	-15.733*	-15.917*	-15.772*	-15.858*	-15.774*	-16.062*	-15.984*	-16.580*	-16.071*
	(7.739)	(7.743)	(7.773)	(7.740)	(7.738)	(7.764)	(7.762)	(7.758)	(7.757)	(7.783)	(7.769)	(7.781)	(7.810)
PC6	-6.666	-6.887	-6.823	-6.854	-6.724	-6.951	-7.007	-7.035	-7.077	-6.743	-7.022	-7.169	-6.942
	(5.091)	(5.059)	(5.054)	(5.072)	(5.077)	(5.061)	(5.052)	(5.051)	(5.067)	(5.053)	(5.063)	(5.075)	(5.072)
PC7	-6.298	-6.258	-6.198	-6.477	-6.312	-6.510	-6.518	-6.505	-6.527	-6.521	-6.507	-6.606	-6.652
	(4.964)	(4.992)	(5.009)	(4.972)	(4.967)	(4.968)	(4.980)	(4.981)	(4.990)	(4.977)	(4.991)	(5.000)	(4.991)
PC8	-5.144	-5.128	-5.329	-5.307	-5.149	-5.295	-5.368	-5.433	-5.319	-5.321	-5.480	-5.798	-5.623
	(5.470)	(5.475)	(5.465)	(5.479)	(5.459)	(5.485)	(5.483)	(5.491)	(5.476)	(5.480)	(5.480)	(5.505)	(5.481)
PC9	2.192	1.888	2.296	2.138	2.167	2.160	2.314	2.360	2.189	2.191	2.225	2.229	2.279
	(5.180)	(5.160)	(5.167)	(5.180)	(5.163)	(5.192)	(5.180)	(5.190)	(5.180)	(5.176)	(5.162)	(5.185)	(5.192)
PC10	1.349	1.507	1.352	1.274	1.389	1.247	1.321	1.389	1.397	1.372	1.456	1.776	1.527
	(5.103)	(5.113)	(5.098)	(5.090)	(5.106)	(5.120)	(5.108)	(5.094)	(5.112)	(5.102)	(5.084)	(5.103)	(5.104)
Constant	2.180+	2.267+	2.222+	2.159+	2.320*	2.395*	2.343+	2.348*	2.422*	2.727*	1.864	1.377	1.128
	(1.173)	(1.174)	(1.170)	(1.176)	(1.177)	(1.182)	(1.223)	(1.186)	(1.183)	(1.229)	(1.188)	(1.188)	(1.268)
Observations	1,654	1,654	1,654	1,654	1,654	1,654	1,654	1,654	1,654	1,654	1,654	1,654	1,654
Adjusted R-squared	0.0555	0.0567	0.0558	0.0553	0.0556	0.0553	0.0549	0.0550	0.0551	0.0555	0.0564	0.0607	0.0569
Robust standard errors in parentheses
*** p<0.001, ** p<0.01, * p<0.05, + p<0.1

## Sheet: SE6. Boot 3-Cat CESD Main Male
Supplementary Excel Table 6. Ordinary Least Squares Models Using Epigenetic Clocks, Marital Status, and Three Category Marital Status Change to Predict CESD Score in 2020 (HRS) (Male)
	Model 1	Model 2	Model 3	Model 4	Model 5	Model 6	Model 7	Model 8	Model 9	Model 10	Model 11	Model 12	Model 13
	Wave 15 CESD	Wave 15 CESD	Wave 15 CESD	Wave 15 CESD	Wave 15 CESD	Wave 15 CESD	Wave 15 CESD	Wave 15 CESD	Wave 15 CESD	Wave 15 CESD	Wave 15 CESD	Wave 15 CESD	Wave 15 CESD
VARIABLES	Horvath 1	Hannum	Levine	Horvath 2	Lin	Weidner	Vidal-Bralo	EpiTOC (Yang)	Zhang	Bocklandt	Gagagnani	GrimAge	DunedinPoAm38
Epigenetic Clock	-0.002	0.010	-0.003	-0.009	-0.005	-0.004	-0.010	3.061	0.016	0.387	1.093	0.028	0.347
	(0.011)	(0.013)	(0.012)	(0.015)	(0.008)	(0.006)	(0.013)	(3.803)	(0.158)	(0.974)	(1.236)	(0.017)	(0.813)
Wave 13-15 Marital Status Change (Ref. = No change)
Union dissolution (incl. widowhood)	0.909**	0.909**	0.913**	0.906**	0.911**	0.911**	0.909**	0.922**	0.909**	0.912**	0.914**	0.901**	0.904**
	(0.308)	(0.307)	(0.307)	(0.309)	(0.308)	(0.308)	(0.309)	(0.309)	(0.308)	(0.309)	(0.309)	(0.308)	(0.311)
Union formation	0.150	0.144	0.161	0.138	0.173	0.177	0.147	0.150	0.156	0.144	0.191	0.163	0.168
	(1.183)	(1.193)	(1.184)	(1.173)	(1.184)	(1.189)	(1.187)	(1.185)	(1.187)	(1.178)	(1.194)	(1.180)	(1.186)
Wave 13 Marital Status (Ref. = Married or Partnered)
Separated/Divorced	0.916**	0.923**	0.912**	0.911**	0.915**	0.900*	0.910**	0.915**	0.915**	0.919**	0.906**	0.907**	0.915**
	(0.348)	(0.351)	(0.351)	(0.351)	(0.350)	(0.350)	(0.351)	(0.350)	(0.351)	(0.352)	(0.350)	(0.343)	(0.349)
Widowed	0.846*	0.844*	0.851*	0.844*	0.855*	0.848*	0.856*	0.841*	0.846*	0.857*	0.854*	0.843*	0.845*
	(0.393)	(0.391)	(0.393)	(0.396)	(0.392)	(0.391)	(0.393)	(0.392)	(0.393)	(0.394)	(0.390)	(0.391)	(0.392)
Never Married	0.986*	0.971*	0.978*	0.983*	0.985*	0.971*	0.975*	0.983*	0.984*	0.983*	0.985*	0.950*	0.980*
	(0.475)	(0.476)	(0.477)	(0.476)	(0.477)	(0.481)	(0.479)	(0.474)	(0.477)	(0.478)	(0.475)	(0.470)	(0.479)
Health Lifestyle
Vigorous Physical Activity	-0.391**	-0.391**	-0.391**	-0.394**	-0.387**	-0.391**	-0.390**	-0.382**	-0.390**	-0.389**	-0.384**	-0.375**	-0.391**
	(0.138)	(0.138)	(0.138)	(0.138)	(0.138)	(0.138)	(0.137)	(0.136)	(0.138)	(0.137)	(0.137)	(0.138)	(0.138)
Ever Drinks Any Alcohol	-0.186	-0.187	-0.185	-0.188	-0.184	-0.187	-0.192	-0.184	-0.186	-0.190	-0.194	-0.176	-0.185
	(0.152)	(0.152)	(0.152)	(0.152)	(0.152)	(0.152)	(0.152)	(0.152)	(0.152)	(0.153)	(0.152)	(0.151)	(0.151)
Ever Smokes	0.070	0.069	0.071	0.068	0.070	0.072	0.070	0.069	0.068	0.071	0.067	-0.022	0.057
	(0.145)	(0.145)	(0.145)	(0.145)	(0.145)	(0.145)	(0.145)	(0.145)	(0.147)	(0.145)	(0.145)	(0.158)	(0.152)
Polygenic Scores
Longevity PGS	-0.056	-0.054	-0.056	-0.058	-0.056	-0.056	-0.057	-0.054	-0.057	-0.056	-0.054	-0.069	-0.058
	(0.078)	(0.078)	(0.078)	(0.078)	(0.077)	(0.078)	(0.077)	(0.077)	(0.077)	(0.078)	(0.077)	(0.078)	(0.078)
Depressive Symptoms PGS	0.078	0.078	0.077	0.075	0.079	0.079	0.083	0.078	0.078	0.079	0.081	0.078	0.079
	(0.071)	(0.071)	(0.072)	(0.072)	(0.071)	(0.071)	(0.071)	(0.071)	(0.071)	(0.071)	(0.072)	(0.071)	(0.072)
Socioeconomic Background
Years of Education	0.016	0.014	0.016	0.015	0.017	0.017	0.015	0.014	0.016	0.015	0.015	0.021	0.017
	(0.034)	(0.034)	(0.034)	(0.033)	(0.034)	(0.033)	(0.033)	(0.033)	(0.034)	(0.033)	(0.033)	(0.033)	(0.034)
Parental Years of Education	-0.010	-0.008	-0.010	-0.009	-0.009	-0.009	-0.009	-0.008	-0.009	-0.009	-0.008	-0.006	-0.009
	(0.022)	(0.022)	(0.022)	(0.022)	(0.022)	(0.022)	(0.022)	(0.022)	(0.022)	(0.022)	(0.022)	(0.022)	(0.022)
Wave 13 Total of All Assets	-0.009	-0.009	-0.009	-0.009	-0.009	-0.009	-0.009	-0.009	-0.009	-0.009	-0.009	-0.008	-0.009
	(0.007)	(0.007)	(0.007)	(0.007)	(0.007)	(0.007)	(0.007)	(0.007)	(0.007)	(0.007)	(0.007)	(0.007)	(0.007)
Wave 13 Retirement Status (Ref. = Not retired)
Completely Retired	0.392*	0.387+	0.394*	0.398*	0.392*	0.383+	0.389*	0.389*	0.390*	0.390*	0.384+	0.375+	0.384+
	(0.199)	(0.197)	(0.199)	(0.197)	(0.198)	(0.198)	(0.198)	(0.198)	(0.198)	(0.198)	(0.199)	(0.197)	(0.198)
Partly Retired	0.319	0.317	0.321	0.323	0.319	0.317	0.323	0.319	0.319	0.323	0.317	0.314	0.318
	(0.215)	(0.214)	(0.215)	(0.214)	(0.214)	(0.215)	(0.214)	(0.214)	(0.214)	(0.214)	(0.215)	(0.215)	(0.215)
Demographic Characteristics
Wave 15 Age	-0.003	-0.012	-0.003	0.002	-0.000	-0.002	-0.002	-0.006	-0.004	-0.004	-0.011	-0.022	-0.004
	(0.022)	(0.022)	(0.022)	(0.022)	(0.021)	(0.020)	(0.020)	(0.020)	(0.020)	(0.020)	(0.021)	(0.024)	(0.020)
Cohort (Ref. = Old)
Middle	0.006	0.003	0.003	0.014	0.008	0.008	0.002	-0.001	0.007	0.002	-0.002	0.034	0.014
	(0.238)	(0.238)	(0.237)	(0.238)	(0.238)	(0.239)	(0.239)	(0.239)	(0.239)	(0.239)	(0.238)	(0.237)	(0.236)
Young	0.114	0.122	0.113	0.109	0.113	0.125	0.104	0.113	0.118	0.108	0.105	0.166	0.124
	(0.358)	(0.358)	(0.357)	(0.359)	(0.359)	(0.357)	(0.359)	(0.358)	(0.358)	(0.358)	(0.357)	(0.355)	(0.356)
Wave 13 Family Size	-0.018	-0.020	-0.017	-0.020	-0.016	-0.021	-0.018	-0.019	-0.019	-0.016	-0.020	-0.019	-0.019
	(0.098)	(0.099)	(0.099)	(0.099)	(0.099)	(0.098)	(0.098)	(0.099)	(0.099)	(0.098)	(0.099)	(0.098)	(0.098)
Wave 13 Number of Living Siblings	-0.021	-0.021	-0.022	-0.022	-0.021	-0.021	-0.020	-0.023	-0.022	-0.021	-0.019	-0.020	-0.022
	(0.038)	(0.039)	(0.039)	(0.039)	(0.039)	(0.039)	(0.039)	(0.039)	(0.039)	(0.039)	(0.039)	(0.039)	(0.039)
Religious Affiliation (Ref. = Protestant)
Catholics	-0.106	-0.100	-0.105	-0.105	-0.104	-0.103	-0.104	-0.104	-0.105	-0.104	-0.107	-0.127	-0.108
	(0.194)	(0.194)	(0.194)	(0.194)	(0.193)	(0.194)	(0.194)	(0.194)	(0.195)	(0.194)	(0.194)	(0.194)	(0.194)
None	0.155	0.164	0.157	0.151	0.150	0.160	0.157	0.155	0.155	0.158	0.164	0.142	0.154
	(0.225)	(0.225)	(0.223)	(0.224)	(0.224)	(0.224)	(0.223)	(0.224)	(0.223)	(0.223)	(0.224)	(0.224)	(0.223)
Other	-0.134	-0.140	-0.135	-0.143	-0.138	-0.113	-0.120	-0.130	-0.132	-0.126	-0.130	-0.171	-0.128
	(0.661)	(0.658)	(0.664)	(0.663)	(0.663)	(0.660)	(0.663)	(0.661)	(0.665)	(0.662)	(0.661)	(0.665)	(0.661)
Population Stratification
PC1	11.499	11.561	11.489	11.606	11.465	11.253	11.373	11.687	11.432	11.393	11.503	12.068	11.524
	(9.622)	(9.617)	(9.635)	(9.624)	(9.644)	(9.593)	(9.629)	(9.613)	(9.689)	(9.660)	(9.669)	(9.653)	(9.634)
PC2	-20.535*	-20.500*	-20.600*	-20.511*	-20.560*	-20.783*	-20.754*	-20.829*	-20.570*	-20.716*	-20.796*	-20.078*	-20.574*
	(9.590)	(9.679)	(9.596)	(9.596)	(9.607)	(9.632)	(9.607)	(9.680)	(9.669)	(9.642)	(9.592)	(9.615)	(9.585)
PC3	-9.397	-9.318	-9.458	-9.403	-9.577	-9.558	-9.613	-9.359	-9.386	-9.499	-9.565	-9.684	-9.443
	(8.048)	(8.027)	(8.059)	(8.032)	(8.038)	(8.064)	(8.028)	(8.037)	(8.061)	(8.006)	(8.047)	(8.039)	(8.045)
PC4	-3.974	-3.543	-3.884	-4.206	-4.148	-3.712	-3.886	-3.959	-3.920	-3.818	-4.002	-4.116	-4.020
	(8.525)	(8.484)	(8.381)	(8.527)	(8.441)	(8.387)	(8.386)	(8.396)	(8.404)	(8.394)	(8.375)	(8.384)	(8.411)
PC5	-17.467+	-17.289+	-17.310+	-17.593+	-17.586+	-17.583+	-17.641+	-17.310+	-17.465+	-17.201+	-17.580+	-18.862+	-17.717+
	(10.178)	(10.179)	(10.182)	(10.233)	(10.192)	(10.202)	(10.189)	(10.111)	(10.150)	(10.164)	(10.147)	(10.242)	(10.288)
PC6	-9.229	-8.775	-9.337	-9.509	-9.467	-9.282	-9.146	-8.937	-9.153	-9.416	-9.090	-8.733	-9.114
	(6.863)	(6.806)	(6.747)	(6.847)	(6.803)	(6.755)	(6.767)	(6.783)	(6.788)	(6.773)	(6.825)	(6.818)	(6.805)
PC7	-9.475	-9.088	-9.592	-9.541	-9.438	-9.438	-9.567	-9.331	-9.485	-9.434	-9.274	-10.098	-9.581
	(7.545)	(7.565)	(7.590)	(7.529)	(7.529)	(7.541)	(7.548)	(7.528)	(7.525)	(7.522)	(7.528)	(7.570)	(7.530)
PC8	-4.868	-5.044	-4.848	-4.611	-4.767	-4.959	-5.176	-4.599	-4.879	-4.896	-5.277	-4.860	-4.922
	(7.325)	(7.297)	(7.312)	(7.370)	(7.323)	(7.303)	(7.298)	(7.295)	(7.289)	(7.308)	(7.307)	(7.280)	(7.302)
PC9	-2.799	-2.747	-2.829	-2.822	-2.746	-2.911	-2.798	-2.834	-2.728	-2.741	-2.809	-2.653	-2.688
	(6.258)	(6.332)	(6.318)	(6.303)	(6.318)	(6.321)	(6.318)	(6.315)	(6.322)	(6.304)	(6.311)	(6.321)	(6.305)
PC10	-7.039	-7.112	-7.048	-6.893	-6.964	-7.116	-7.203	-7.521	-7.000	-7.074	-7.118	-6.257	-6.851
	(8.997)	(9.008)	(8.990)	(9.007)	(8.977)	(8.983)	(8.958)	(9.000)	(8.978)	(8.975)	(8.965)	(9.077)	(9.044)
Constant	1.177	1.146	1.185	1.317	1.142	1.225	1.573	1.083	1.168	0.942	0.820	0.409	0.734
	(1.776)	(1.764)	(1.750)	(1.803)	(1.768)	(1.783)	(1.850)	(1.775)	(1.799)	(1.880)	(1.808)	(1.749)	(1.878)
Observations	695	695	695	695	695	695	695	695	695	695	695	695	695
Adjusted R-squared	0.0711	0.0719	0.0712	0.0716	0.0715	0.0715	0.0717	0.0718	0.0711	0.0713	0.0720	0.0749	0.0713
Robust standard errors in parentheses
*** p<0.001, ** p<0.01, * p<0.05, + p<0.1

## Sheet: SE7. Boot 3-Cat CESD Main Femal
Supplementary Excel Table 7. Ordinary Least Squares Models Using Epigenetic Clocks, Marital Status, and Three Category Marital Status Change to Predict CESD Score in 2020 (HRS) (Female)
	Model 1	Model 2	Model 3	Model 4	Model 5	Model 6	Model 7	Model 8	Model 9	Model 10	Model 11	Model 12	Model 13
	Wave 15 CESD	Wave 15 CESD	Wave 15 CESD	Wave 15 CESD	Wave 15 CESD	Wave 15 CESD	Wave 15 CESD	Wave 15 CESD	Wave 15 CESD	Wave 15 CESD	Wave 15 CESD	Wave 15 CESD	Wave 15 CESD
VARIABLES	Horvath 1	Hannum	Levine	Horvath 2	Lin	Weidner	Vidal-Bralo	EpiTOC (Yang)	Zhang	Bocklandt	Gagagnani	GrimAge	DunedinPoAm38
Epigenetic Clock	0.014	0.020	0.016+	0.025	0.015+	-0.005	0.001	-3.379	0.067	-1.618+	1.885+	0.042*	1.491+
	(0.009)	(0.012)	(0.009)	(0.016)	(0.009)	(0.006)	(0.013)	(2.932)	(0.143)	(0.953)	(1.121)	(0.018)	(0.823)
Wave 13-15 Marital Status Change (Ref. = No change)
Union dissolution (incl. widowhood)	0.441	0.433	0.426	0.435	0.430	0.436	0.440	0.443	0.436	0.448	0.445	0.429	0.459
	(0.279)	(0.279)	(0.279)	(0.278)	(0.278)	(0.279)	(0.280)	(0.280)	(0.279)	(0.279)	(0.278)	(0.279)	(0.280)
Union formation	0.222	0.221	0.224	0.206	0.187	0.202	0.215	0.185	0.211	0.203	0.190	0.251	0.241
	(0.733)	(0.724)	(0.716)	(0.741)	(0.699)	(0.734)	(0.731)	(0.727)	(0.731)	(0.714)	(0.726)	(0.720)	(0.719)
Wave 13 Marital Status (Ref. = Married or Partnered)
Separated/Divorced	-0.015	0.000	-0.002	-0.005	-0.007	-0.023	-0.013	-0.011	-0.011	-0.019	0.001	-0.023	-0.025
	(0.209)	(0.208)	(0.207)	(0.208)	(0.208)	(0.210)	(0.208)	(0.208)	(0.208)	(0.208)	(0.210)	(0.209)	(0.208)
Widowed	0.089	0.080	0.079	0.082	0.077	0.086	0.083	0.083	0.078	0.081	0.090	0.056	0.055
	(0.185)	(0.184)	(0.185)	(0.184)	(0.184)	(0.185)	(0.185)	(0.186)	(0.186)	(0.185)	(0.183)	(0.184)	(0.186)
Never Married	-0.087	-0.067	-0.080	-0.084	-0.105	-0.060	-0.066	-0.078	-0.061	-0.105	-0.065	-0.071	-0.097
	(0.372)	(0.370)	(0.368)	(0.376)	(0.382)	(0.371)	(0.372)	(0.371)	(0.372)	(0.375)	(0.370)	(0.370)	(0.375)
Health Lifestyle
Vigorous Physical Activity	-0.506***	-0.498***	-0.481***	-0.498***	-0.502***	-0.509***	-0.500***	-0.502***	-0.496***	-0.498***	-0.514***	-0.451**	-0.474***
	(0.139)	(0.139)	(0.139)	(0.139)	(0.138)	(0.140)	(0.140)	(0.139)	(0.140)	(0.139)	(0.139)	(0.140)	(0.139)
Ever Drinks Any Alcohol	-0.009	-0.010	-0.022	-0.002	-0.010	-0.010	-0.018	-0.025	-0.015	-0.012	-0.018	-0.001	-0.017
	(0.147)	(0.147)	(0.146)	(0.149)	(0.147)	(0.147)	(0.146)	(0.147)	(0.147)	(0.147)	(0.146)	(0.145)	(0.146)
Ever Smokes	-0.058	-0.051	-0.060	-0.057	-0.050	-0.056	-0.055	-0.056	-0.066	-0.056	-0.057	-0.175	-0.120
	(0.122)	(0.122)	(0.122)	(0.122)	(0.122)	(0.122)	(0.122)	(0.122)	(0.123)	(0.122)	(0.122)	(0.127)	(0.126)
Polygenic Scores
Longevity PGS	-0.107	-0.105	-0.102	-0.106	-0.106	-0.112	-0.107	-0.109	-0.106	-0.110	-0.111	-0.102	-0.103
	(0.077)	(0.077)	(0.077)	(0.076)	(0.077)	(0.077)	(0.077)	(0.076)	(0.077)	(0.077)	(0.077)	(0.076)	(0.076)
Depressive Symptoms PGS	0.095	0.091	0.090	0.100	0.094	0.096	0.093	0.092	0.091	0.092	0.090	0.089	0.091
	(0.067)	(0.067)	(0.067)	(0.068)	(0.067)	(0.067)	(0.067)	(0.067)	(0.067)	(0.067)	(0.067)	(0.067)	(0.067)
Socioeconomic Background
Years of Education	-0.070*	-0.071*	-0.069*	-0.069*	-0.073*	-0.069*	-0.071*	-0.072*	-0.070*	-0.074*	-0.071*	-0.063+	-0.067*
	(0.033)	(0.033)	(0.033)	(0.033)	(0.033)	(0.033)	(0.033)	(0.033)	(0.033)	(0.033)	(0.033)	(0.034)	(0.033)
Parental Years of Education	-0.016	-0.014	-0.016	-0.015	-0.020	-0.019	-0.017	-0.019	-0.017	-0.019	-0.013	-0.015	-0.016
	(0.025)	(0.026)	(0.025)	(0.026)	(0.025)	(0.025)	(0.025)	(0.026)	(0.026)	(0.025)	(0.026)	(0.025)	(0.025)
Wave 13 Total of All Assets	-0.007	-0.007	-0.007	-0.007	-0.007	-0.007	-0.007	-0.007	-0.007	-0.007	-0.007	-0.006	-0.007
	(0.005)	(0.005)	(0.005)	(0.005)	(0.005)	(0.005)	(0.005)	(0.005)	(0.005)	(0.005)	(0.005)	(0.005)	(0.005)
Wave 13 Retirement Status (Ref. = Not retired)
Completely Retired	0.609**	0.607**	0.610**	0.604**	0.615**	0.621**	0.620**	0.626**	0.615**	0.624**	0.619**	0.581**	0.608**
	(0.202)	(0.203)	(0.203)	(0.202)	(0.202)	(0.201)	(0.202)	(0.202)	(0.204)	(0.202)	(0.202)	(0.202)	(0.201)
Partly Retired	0.405+	0.395+	0.408+	0.403+	0.410+	0.398+	0.397+	0.387+	0.396+	0.412+	0.386+	0.392+	0.396+
	(0.232)	(0.232)	(0.231)	(0.232)	(0.232)	(0.233)	(0.232)	(0.234)	(0.232)	(0.232)	(0.232)	(0.231)	(0.233)
Question Irrelevant	0.159	0.159	0.180	0.165	0.169	0.164	0.170	0.161	0.168	0.172	0.202	0.162	0.145
	(0.357)	(0.362)	(0.357)	(0.359)	(0.354)	(0.355)	(0.357)	(0.357)	(0.357)	(0.351)	(0.357)	(0.355)	(0.360)
Demographic Characteristics
Wave 15 Age	-0.019	-0.024	-0.021	-0.029	-0.021	-0.007	-0.010	-0.009	-0.010	-0.015	-0.020	-0.037+	-0.009
	(0.019)	(0.020)	(0.018)	(0.022)	(0.019)	(0.018)	(0.018)	(0.017)	(0.017)	(0.018)	(0.019)	(0.021)	(0.017)
Cohort (Ref. = Old)
Middle	-0.204	-0.213	-0.188	-0.212	-0.189	-0.194	-0.181	-0.192	-0.183	-0.186	-0.211	-0.178	-0.184
	(0.222)	(0.220)	(0.218)	(0.221)	(0.221)	(0.218)	(0.219)	(0.221)	(0.219)	(0.220)	(0.221)	(0.219)	(0.219)
Young	0.358	0.350	0.359	0.339	0.365	0.355	0.356	0.347	0.354	0.347	0.331	0.393	0.376
	(0.336)	(0.337)	(0.335)	(0.336)	(0.337)	(0.336)	(0.337)	(0.338)	(0.337)	(0.337)	(0.339)	(0.337)	(0.338)
Wave 13 Family Size	-0.027	-0.017	-0.020	-0.019	-0.029	-0.019	-0.018	-0.015	-0.018	-0.021	-0.018	-0.021	-0.020
	(0.080)	(0.079)	(0.080)	(0.079)	(0.080)	(0.079)	(0.079)	(0.080)	(0.079)	(0.079)	(0.079)	(0.079)	(0.079)
Wave 13 Number of Living Siblings	-0.050	-0.049	-0.046	-0.048	-0.048	-0.048	-0.049	-0.048	-0.049	-0.050	-0.051	-0.046	-0.047
	(0.033)	(0.033)	(0.033)	(0.032)	(0.032)	(0.033)	(0.033)	(0.033)	(0.033)	(0.033)	(0.033)	(0.033)	(0.033)
Religious Affiliation (Ref. = Protestant)
Catholics	-0.273	-0.267	-0.266	-0.284+	-0.280+	-0.282+	-0.277	-0.279+	-0.274	-0.278+	-0.277+	-0.262	-0.262
	(0.168)	(0.169)	(0.168)	(0.169)	(0.169)	(0.169)	(0.169)	(0.169)	(0.168)	(0.168)	(0.168)	(0.167)	(0.167)
None	0.432+	0.440+	0.448+	0.426	0.440+	0.444+	0.443+	0.444+	0.446+	0.441+	0.461+	0.457+	0.459+
	(0.262)	(0.262)	(0.260)	(0.263)	(0.261)	(0.263)	(0.264)	(0.263)	(0.264)	(0.263)	(0.262)	(0.263)	(0.263)
Other	0.632	0.616	0.615	0.652	0.615	0.632	0.646	0.641	0.633	0.658	0.629	0.620	0.638
	(0.609)	(0.621)	(0.618)	(0.607)	(0.613)	(0.607)	(0.608)	(0.612)	(0.616)	(0.607)	(0.615)	(0.617)	(0.616)
Population Stratification
PC1	-8.061	-8.215	-7.756	-8.029	-7.798	-7.609	-7.420	-7.061	-7.309	-7.521	-8.238	-6.239	-7.000
	(9.195)	(9.194)	(9.263)	(9.201)	(9.208)	(9.271)	(9.305)	(9.309)	(9.311)	(9.301)	(9.330)	(9.312)	(9.307)
PC2	8.297	8.144	8.051	7.835	8.504	8.031	8.032	7.440	8.054	8.295	7.892	7.505	7.515
	(6.209)	(6.157)	(6.216)	(6.185)	(6.191)	(6.213)	(6.216)	(6.210)	(6.191)	(6.243)	(6.167)	(6.162)	(6.241)
PC3	-6.718	-6.460	-6.149	-6.294	-6.600	-6.456	-6.541	-6.593	-6.687	-6.475	-6.351	-6.836	-7.412
	(7.457)	(7.437)	(7.413)	(7.452)	(7.424)	(7.483)	(7.459)	(7.454)	(7.478)	(7.448)	(7.454)	(7.408)	(7.430)
PC4	-6.185	-6.105	-5.935	-5.880	-6.903	-5.942	-6.186	-6.140	-6.196	-5.541	-6.585	-5.949	-6.389
	(7.197)	(7.142)	(7.171)	(7.210)	(7.167)	(7.238)	(7.225)	(7.201)	(7.206)	(7.180)	(7.170)	(7.163)	(7.169)
PC5	-8.364	-8.900	-8.137	-8.456	-8.694	-8.572	-8.311	-8.813	-8.290	-8.671	-8.422	-8.378	-8.300
	(10.658)	(10.816)	(10.746)	(10.621)	(10.659)	(10.700)	(10.717)	(10.719)	(10.694)	(10.696)	(10.795)	(10.690)	(10.698)
PC6	-7.352	-8.261	-8.092	-7.907	-7.560	-7.773	-8.042	-8.022	-8.154	-7.659	-8.172	-8.822	-8.009
	(6.894)	(6.850)	(6.880)	(6.851)	(6.914)	(6.867)	(6.872)	(6.862)	(6.869)	(6.864)	(6.869)	(6.883)	(6.890)
PC7	-2.821	-3.434	-2.949	-3.462	-2.487	-3.415	-3.404	-3.304	-3.387	-3.399	-3.650	-2.917	-3.485
	(6.851)	(6.911)	(6.921)	(6.865)	(6.818)	(6.862)	(6.886)	(6.884)	(6.888)	(6.895)	(6.908)	(6.912)	(6.868)
PC8	-2.579	-2.752	-3.233	-2.629	-2.303	-3.215	-3.398	-3.691	-3.426	-3.272	-3.246	-4.373	-4.141
	(7.838)	(7.822)	(7.819)	(7.900)	(7.797)	(7.866)	(7.829)	(7.828)	(7.830)	(7.842)	(7.804)	(7.876)	(7.856)
PC9	4.755	4.796	5.132	4.554	5.054	5.405	5.555	5.870	5.435	5.121	5.410	5.465	5.470
	(6.851)	(6.851)	(6.896)	(6.862)	(6.859)	(6.911)	(6.888)	(6.895)	(6.894)	(6.917)	(6.897)	(6.889)	(6.919)
PC10	5.342	5.698	5.403	5.301	5.688	5.183	5.318	5.331	5.319	5.490	5.540	5.572	5.382
	(6.595)	(6.630)	(6.541)	(6.594)	(6.618)	(6.650)	(6.646)	(6.614)	(6.617)	(6.594)	(6.572)	(6.545)	(6.584)
Constant	2.925+	3.077*	3.015+	2.786+	3.187*	3.256*	3.070+	3.314*	3.239*	4.246*	2.502	2.295	1.435
	(1.527)	(1.543)	(1.540)	(1.532)	(1.554)	(1.543)	(1.575)	(1.569)	(1.559)	(1.689)	(1.553)	(1.587)	(1.784)
Observations	959	959	959	959	959	959	959	959	959	959	959	959	959
Adjusted R-squared	0.0421	0.0427	0.0432	0.0428	0.0437	0.0409	0.0403	0.0411	0.0405	0.0430	0.0429	0.0464	0.0442
Robust standard errors in parentheses
*** p<0.001, ** p<0.01, * p<0.05, + p<0.1

## Sheet: SE8. Boot 3-Cat CESD Inter
Supplementary Excel Table 8.Ordinary Least Squares Models Using Interaction Term Between Epigenetic Clocks and Three Category Marital Status Change to Predict CESD Score in 2020 (HRS)
	Model 1	Model 2	Model 3	Model 4	Model 5	Model 6	Model 7	Model 8	Model 9	Model 10	Model 11	Model 12	Model 13
	Wave 15 CESD	Wave 15 CESD	Wave 15 CESD	Wave 15 CESD	Wave 15 CESD	Wave 15 CESD	Wave 15 CESD	Wave 15 CESD	Wave 15 CESD	Wave 15 CESD	Wave 15 CESD	Wave 15 CESD	Wave 15 CESD
VARIABLES	Horvath 1	Hannum	Levine	Horvath 2	Lin	Weidner	Vidal-Bralo	EpiTOC (Yang)	Zhang	Bocklandt	Gagagnani	GrimAge	DunedinPoAm38
Epigenetic Clock	0.011	0.020*	0.009	0.015	0.008	-0.004	-0.002	-0.805	0.077	-0.414	1.978*	0.040***	1.127*
	(0.007)	(0.008)	(0.007)	(0.010)	(0.006)	(0.005)	(0.009)	(2.352)	(0.106)	(0.667)	(0.804)	(0.012)	(0.572)
Wave 13-15 Marital Status Change (Ref. = No change)
Union dissolution (incl. widowhood)	2.394+	2.420+	1.645	2.700	1.488	0.911	0.093	0.662	0.561	1.462*	3.162	2.654	1.915
	(1.422)	(1.401)	(1.174)	(1.767)	(1.095)	(1.142)	(1.767)	(0.624)	(0.441)	(0.707)	(2.029)	(1.982)	(2.210)
Union formation	8.455	6.235	-5.822	12.895*	0.860	-3.151	0.006	5.118	0.762	0.259	16.418+	4.468	-3.327
	(5.501)	(4.980)	(5.057)	(6.286)	(5.084)	(3.685)	(8.659)	(4.607)	(2.043)	(7.691)	(9.077)	(5.995)	(14.219)
Epigenetic Clock*Wave 13-15 Marital Status Change
Epigenetic Clock*Union dissolution	-0.025	-0.030	-0.016	-0.028	-0.013	-0.004	0.009	-0.002	-0.099	-2.128	-3.393	-0.028	-1.172
	(0.019)	(0.023)	(0.018)	(0.023)	(0.017)	(0.016)	(0.027)	(8.426)	(0.401)	(1.818)	(2.681)	(0.027)	(2.027)
Epigenetic Clock*Union formation	-0.132	-0.116	0.114	-0.193*	-0.010	0.053	0.005	-81.653	0.377	0.099	-23.507+	-0.065	3.511
	(0.085)	(0.092)	(0.098)	(0.092)	(0.088)	(0.061)	(0.145)	(74.927)	(1.514)	(18.953)	(13.004)	(0.092)	(13.668)
Wave 13 Marital Status (Ref. = Married or Partnered)
Separated/Divorced	0.307+	0.330+	0.335+	0.309+	0.331+	0.311+	0.329+	0.329+	0.327+	0.329+	0.300+	0.312+	0.324+
	(0.179)	(0.179)	(0.180)	(0.179)	(0.179)	(0.180)	(0.180)	(0.179)	(0.180)	(0.182)	(0.179)	(0.178)	(0.178)
Widowed	0.274+	0.256	0.243	0.269+	0.256	0.268	0.272+	0.271+	0.265	0.278+	0.270+	0.234	0.249
	(0.163)	(0.163)	(0.164)	(0.163)	(0.163)	(0.163)	(0.164)	(0.163)	(0.163)	(0.164)	(0.162)	(0.162)	(0.164)
Never Married	0.355	0.368	0.367	0.368	0.356	0.363	0.373	0.361	0.374	0.375	0.378	0.344	0.347
	(0.294)	(0.294)	(0.295)	(0.294)	(0.297)	(0.294)	(0.293)	(0.294)	(0.293)	(0.293)	(0.292)	(0.292)	(0.295)
Health Lifestyle
Vigorous Physical Activity	-0.445***	-0.441***	-0.435***	-0.438***	-0.443***	-0.449***	-0.443***	-0.433***	-0.438***	-0.444***	-0.451***	-0.402***	-0.431***
	(0.097)	(0.097)	(0.097)	(0.097)	(0.097)	(0.097)	(0.098)	(0.097)	(0.098)	(0.097)	(0.096)	(0.097)	(0.097)
Ever Drinks Any Alcohol	-0.049	-0.046	-0.057	-0.038	-0.059	-0.060	-0.064	-0.063	-0.060	-0.061	-0.052	-0.047	-0.063
	(0.105)	(0.105)	(0.105)	(0.105)	(0.105)	(0.106)	(0.106)	(0.106)	(0.107)	(0.105)	(0.104)	(0.105)	(0.105)
Ever Smokes	-0.037	-0.037	-0.049	-0.029	-0.042	-0.042	-0.042	-0.038	-0.054	-0.044	-0.033	-0.153	-0.087
	(0.094)	(0.094)	(0.094)	(0.093)	(0.094)	(0.094)	(0.094)	(0.095)	(0.096)	(0.095)	(0.092)	(0.099)	(0.098)
Polygenic Scores
Longevity PGS	-0.094+	-0.095+	-0.093+	-0.097+	-0.095+	-0.093+	-0.096+	-0.097+	-0.094+	-0.097+	-0.105+	-0.101+	-0.095+
	(0.056)	(0.056)	(0.056)	(0.056)	(0.056)	(0.056)	(0.056)	(0.056)	(0.056)	(0.056)	(0.055)	(0.055)	(0.056)
Depressive Symptoms PGS	0.089+	0.087+	0.088+	0.090+	0.087+	0.089+	0.087+	0.088+	0.086+	0.085+	0.081	0.086+	0.089+
	(0.049)	(0.049)	(0.049)	(0.050)	(0.049)	(0.049)	(0.049)	(0.049)	(0.049)	(0.049)	(0.049)	(0.049)	(0.050)
Socioeconomic Background
Years of Education	-0.030	-0.031	-0.033	-0.029	-0.033	-0.032	-0.032	-0.031	-0.032	-0.033	-0.031	-0.023	-0.030
	(0.023)	(0.023)	(0.023)	(0.023)	(0.024)	(0.023)	(0.023)	(0.023)	(0.023)	(0.023)	(0.023)	(0.023)	(0.023)
Parental Years of Education	-0.014	-0.012	-0.014	-0.014	-0.015	-0.015	-0.014	-0.015	-0.013	-0.015	-0.013	-0.011	-0.013
	(0.018)	(0.018)	(0.018)	(0.018)	(0.018)	(0.018)	(0.018)	(0.018)	(0.018)	(0.018)	(0.018)	(0.018)	(0.018)
Wave 13 Total of All Assets	-0.008*	-0.008*	-0.008*	-0.008*	-0.008*	-0.008*	-0.008*	-0.008*	-0.008*	-0.008*	-0.008*	-0.007*	-0.008*
	(0.004)	(0.004)	(0.004)	(0.004)	(0.004)	(0.004)	(0.004)	(0.004)	(0.004)	(0.004)	(0.004)	(0.003)	(0.004)
Wave 13 Retirement Status (Ref. = Not retired)
Completely Retired	0.538***	0.542***	0.533***	0.544***	0.542***	0.545***	0.545***	0.546***	0.538***	0.547***	0.556***	0.512***	0.531***
	(0.144)	(0.144)	(0.145)	(0.145)	(0.144)	(0.144)	(0.146)	(0.145)	(0.146)	(0.144)	(0.145)	(0.144)	(0.144)
Partly Retired	0.366*	0.362*	0.364*	0.365*	0.368*	0.367*	0.365*	0.357*	0.362*	0.365*	0.375*	0.355*	0.362*
	(0.161)	(0.161)	(0.162)	(0.161)	(0.161)	(0.162)	(0.161)	(0.161)	(0.161)	(0.160)	(0.161)	(0.160)	(0.160)
Question Irrelevant	0.253	0.238	0.168	0.290	0.198	0.174	0.197	0.194	0.197	0.199	0.271	0.216	0.166
	(0.343)	(0.348)	(0.353)	(0.345)	(0.349)	(0.353)	(0.353)	(0.349)	(0.348)	(0.352)	(0.342)	(0.344)	(0.360)
Demographic Characteristics
Female	0.217*	0.241*	0.226*	0.228*	0.215*	0.204+	0.198+	0.198+	0.216*	0.212*	0.216*	0.334**	0.217*
	(0.104)	(0.106)	(0.106)	(0.104)	(0.106)	(0.105)	(0.108)	(0.105)	(0.107)	(0.106)	(0.102)	(0.110)	(0.105)
Wave 15 Age	-0.016	-0.021	-0.014	-0.019	-0.014	-0.007	-0.009	-0.010	-0.010	-0.012	-0.018	-0.033*	-0.009
	(0.015)	(0.015)	(0.014)	(0.016)	(0.014)	(0.013)	(0.014)	(0.013)	(0.013)	(0.013)	(0.014)	(0.016)	(0.013)
Cohort (Ref. = Old)
Middle	-0.119	-0.123	-0.093	-0.125	-0.104	-0.100	-0.100	-0.106	-0.097	-0.100	-0.125	-0.076	-0.090
	(0.162)	(0.162)	(0.161)	(0.161)	(0.162)	(0.160)	(0.161)	(0.161)	(0.161)	(0.161)	(0.162)	(0.160)	(0.161)
Young	0.248	0.261	0.289	0.238	0.271	0.268	0.256	0.245	0.264	0.255	0.245	0.326	0.274
	(0.246)	(0.247)	(0.245)	(0.246)	(0.246)	(0.243)	(0.246)	(0.244)	(0.243)	(0.244)	(0.246)	(0.247)	(0.243)
Wave 13 Family Size	-0.016	-0.013	-0.017	-0.012	-0.019	-0.019	-0.016	-0.015	-0.016	-0.019	-0.016	-0.017	-0.019
	(0.062)	(0.062)	(0.062)	(0.062)	(0.063)	(0.062)	(0.062)	(0.062)	(0.062)	(0.062)	(0.062)	(0.062)	(0.062)
Wave 13 Number of Living Siblings	-0.044+	-0.041	-0.037	-0.042	-0.041	-0.039	-0.040	-0.041	-0.041	-0.041	-0.038	-0.038	-0.039
	(0.026)	(0.026)	(0.026)	(0.026)	(0.026)	(0.026)	(0.026)	(0.026)	(0.026)	(0.026)	(0.026)	(0.026)	(0.026)
Religious Affiliation (Ref. = Protestant)
Catholics	-0.215+	-0.206	-0.202	-0.221+	-0.209	-0.199	-0.208	-0.213+	-0.204	-0.210+	-0.219+	-0.218+	-0.203
	(0.129)	(0.129)	(0.128)	(0.129)	(0.128)	(0.128)	(0.128)	(0.128)	(0.127)	(0.127)	(0.128)	(0.127)	(0.127)
None	0.294+	0.298+	0.269	0.303+	0.283+	0.287+	0.281+	0.289+	0.279+	0.282+	0.316+	0.278+	0.282+
	(0.168)	(0.167)	(0.166)	(0.168)	(0.168)	(0.166)	(0.166)	(0.166)	(0.167)	(0.167)	(0.168)	(0.167)	(0.166)
Other	0.093	0.081	0.094	0.126	0.092	0.118	0.096	0.109	0.094	0.096	0.116	0.062	0.099
	(0.456)	(0.460)	(0.459)	(0.455)	(0.457)	(0.454)	(0.455)	(0.455)	(0.456)	(0.454)	(0.457)	(0.461)	(0.456)
Population Stratification
PC1	1.757	1.912	2.662	1.934	2.465	2.680	2.452	2.531	2.531	2.398	1.476	3.301	2.890
	(6.802)	(6.786)	(6.773)	(6.771)	(6.784)	(6.770)	(6.786)	(6.774)	(6.776)	(6.805)	(6.836)	(6.821)	(6.810)
PC2	-3.619	-3.400	-3.452	-3.781	-3.470	-3.521	-3.570	-3.793	-3.482	-3.702	-3.907	-3.505	-3.681
	(5.467)	(5.481)	(5.493)	(5.452)	(5.473)	(5.430)	(5.463)	(5.482)	(5.461)	(5.521)	(5.430)	(5.439)	(5.451)
PC3	-6.820	-6.667	-6.656	-6.557	-6.734	-7.001	-7.057	-7.344	-7.084	-7.195	-6.375	-7.197	-7.638
	(5.291)	(5.277)	(5.264)	(5.279)	(5.275)	(5.269)	(5.266)	(5.270)	(5.283)	(5.290)	(5.287)	(5.297)	(5.277)
PC4	-4.933	-4.917	-5.118	-5.000	-5.236	-4.971	-5.249	-5.111	-5.246	-5.075	-5.628	-5.481	-5.424
	(5.572)	(5.579)	(5.581)	(5.580)	(5.572)	(5.549)	(5.556)	(5.533)	(5.543)	(5.573)	(5.551)	(5.537)	(5.540)
PC5	-15.492*	-15.577*	-15.852*	-15.746*	-15.639*	-15.726*	-15.815*	-16.163*	-15.724*	-16.225*	-16.185*	-16.568*	-16.114*
	(7.785)	(7.777)	(7.753)	(7.740)	(7.768)	(7.724)	(7.754)	(7.787)	(7.736)	(7.771)	(7.720)	(7.747)	(7.797)
PC6	-6.673	-6.741	-6.962	-6.948	-6.818	-7.107	-7.020	-7.246	-7.125	-6.659	-6.202	-7.186	-7.037
	(5.055)	(5.031)	(5.070)	(5.034)	(5.080)	(5.062)	(5.066)	(5.055)	(5.064)	(5.037)	(5.010)	(5.077)	(5.075)
PC7	-6.592	-6.732	-6.736	-6.559	-6.540	-6.298	-6.392	-6.442	-6.603	-6.282	-6.851	-6.898	-6.680
	(4.955)	(4.986)	(4.990)	(4.951)	(4.965)	(4.978)	(4.975)	(4.960)	(5.008)	(4.965)	(4.991)	(5.006)	(4.984)
PC8	-4.989	-4.970	-5.419	-5.197	-5.051	-5.110	-5.433	-5.504	-5.352	-5.365	-5.645	-5.756	-5.576
	(5.462)	(5.472)	(5.452)	(5.452)	(5.444)	(5.501)	(5.490)	(5.494)	(5.485)	(5.457)	(5.478)	(5.493)	(5.491)
PC9	2.316	1.972	2.004	2.188	2.053	2.106	2.324	2.326	2.226	2.292	1.519	2.223	2.366
	(5.211)	(5.190)	(5.154)	(5.229)	(5.189)	(5.217)	(5.189)	(5.191)	(5.185)	(5.189)	(5.169)	(5.181)	(5.192)
PC10	1.152	1.625	0.669	1.677	1.379	1.006	1.351	1.667	1.326	1.386	2.330	2.070	1.465
	(5.096)	(5.099)	(5.078)	(5.075)	(5.098)	(5.105)	(5.091)	(5.108)	(5.108)	(5.114)	(5.039)	(5.091)	(5.068)
Constant	1.982+	2.023+	2.069+	1.885	2.193+	2.401*	2.435+	2.368*	2.424*	2.678*	1.450	1.082	1.048
	(1.192)	(1.194)	(1.180)	(1.196)	(1.185)	(1.183)	(1.256)	(1.187)	(1.180)	(1.224)	(1.185)	(1.217)	(1.266)
Observations	1,654	1,654	1,654	1,654	1,654	1,654	1,654	1,654	1,654	1,654	1,654	1,654	1,654
Adjusted R-squared	0.0589	0.0590	0.0581	0.0617	0.0549	0.0554	0.0538	0.0551	0.0541	0.0550	0.0644	0.0610	0.0562
Standard errors in parentheses
*** p<0.001, ** p<0.01, * p<0.05, + p<0.1

## Sheet: SE9. Bootstrap CESD Inter Male
Supplementary Excel Table 9.Ordinary Least Squares Models Using Interaction Term Between Epigenetic Clocks and Three Category Marital Status Change to Predict CESD Score in 2020 (HRS) (Male)
	Model 1	Model 2	Model 3	Model 4	Model 5	Model 6	Model 7	Model 8	Model 9	Model 10	Model 11	Model 12	Model 13
	Wave 15 CESD	Wave 15 CESD	Wave 15 CESD	Wave 15 CESD	Wave 15 CESD	Wave 15 CESD	Wave 15 CESD	Wave 15 CESD	Wave 15 CESD	Wave 15 CESD	Wave 15 CESD	Wave 15 CESD	Wave 15 CESD
VARIABLES	Horvath 1	Hannum	Levine	Horvath 2	Lin	Weidner	Vidal-Bralo	EpiTOC (Yang)	Zhang	Bocklandt	Gagagnani	GrimAge	DunedinPoAm38
Epigenetic Clock	0.007	0.015	-0.003	0.001	-0.001	-0.005	-0.012	4.220	0.100	0.723	2.362+	0.032+	0.476
	(0.011)	(0.012)	(0.011)	(0.014)	(0.008)	(0.006)	(0.013)	(3.929)	(0.157)	(0.951)	(1.220)	(0.017)	(0.802)
Wave 13-15 Marital Status Change (Ref. = No change)
Union dissolution (incl. widowhood)	3.547+	3.093	1.839	4.357+	2.508+	0.788	-1.292	1.577	0.007	2.244*	6.955*	4.382	1.741
	(1.998)	(1.910)	(1.621)	(2.266)	(1.474)	(2.052)	(3.325)	(1.142)	(0.724)	(1.035)	(2.969)	(3.134)	(4.147)
Union formation	11.605	14.524	-4.496	15.342	14.607	-6.273	6.207	8.079	-0.633	-6.675	20.918+	14.180	5.387
	(9.294)	(9.958)	(11.305)	(17.165)	(10.115)	(138.233)	(29.518)	(64.650)	(37.299)	(13.663)	(11.328)	(23.602)	(462.463)
Epigenetic Clock*Wave 13-15 Marital Status Change
Epigenetic Clock*Union dissolution	-0.038	-0.037	-0.015	-0.048	-0.026	0.002	0.033	-10.035	-1.034	-3.698	-8.287*	-0.048	-0.765
	(0.027)	(0.031)	(0.025)	(0.029)	(0.021)	(0.029)	(0.050)	(17.169)	(0.794)	(2.742)	(3.949)	(0.041)	(3.712)
Epigenetic Clock*Union formation	-0.185	-0.273	0.083	-0.234	-0.241	0.092	-0.097	-126.745	-0.633	16.697	-31.490+	-0.213	-5.099
	(0.144)	(0.187)	(0.203)	(0.280)	(0.161)	(1.614)	(0.480)	(1,088.167)	(26.450)	(33.602)	(17.287)	(0.383)	(491.583)
Wave 13 Marital Status (Ref. = Married or Partnered)
Separated/Divorced	0.906**	0.874*	0.927**	0.906**	0.905**	0.898*	0.909**	0.915**	0.907*	0.912**	0.801*	0.902**	0.911**
	(0.346)	(0.347)	(0.351)	(0.349)	(0.347)	(0.349)	(0.352)	(0.351)	(0.353)	(0.352)	(0.346)	(0.340)	(0.349)
Widowed	0.869*	0.877*	0.828*	0.854*	0.870*	0.845*	0.874*	0.890*	0.849*	0.938*	0.917*	0.845*	0.825*
	(0.391)	(0.392)	(0.396)	(0.392)	(0.393)	(0.393)	(0.395)	(0.393)	(0.398)	(0.398)	(0.388)	(0.388)	(0.398)
Never Married	0.994*	1.008*	0.987*	1.017*	1.011*	0.989*	0.963*	0.955*	1.023*	0.989*	1.044*	0.931+	0.974*
	(0.476)	(0.483)	(0.481)	(0.480)	(0.481)	(0.480)	(0.475)	(0.482)	(0.486)	(0.478)	(0.481)	(0.485)	(0.475)
Health Lifestyle
Vigorous Physical Activity	-0.389**	-0.385**	-0.392**	-0.382**	-0.383**	-0.410**	-0.387**	-0.374**	-0.391**	-0.409**	-0.372**	-0.353*	-0.385**
	(0.138)	(0.137)	(0.139)	(0.138)	(0.138)	(0.137)	(0.136)	(0.136)	(0.137)	(0.136)	(0.137)	(0.138)	(0.136)
Ever Drinks Any Alcohol	-0.159	-0.146	-0.174	-0.141	-0.152	-0.180	-0.199	-0.169	-0.181	-0.187	-0.155	-0.171	-0.188
	(0.148)	(0.147)	(0.151)	(0.146)	(0.147)	(0.149)	(0.151)	(0.150)	(0.152)	(0.150)	(0.145)	(0.150)	(0.151)
Ever Smokes	0.089	0.091	0.071	0.093	0.107	0.063	0.079	0.091	0.066	0.083	0.098	0.010	0.055
	(0.144)	(0.143)	(0.145)	(0.143)	(0.144)	(0.145)	(0.144)	(0.143)	(0.147)	(0.145)	(0.142)	(0.157)	(0.151)
Polygenic Scores
Longevity PGS	-0.061	-0.068	-0.057	-0.075	-0.066	-0.056	-0.056	-0.065	-0.053	-0.055	-0.079	-0.079	-0.058
	(0.077)	(0.077)	(0.078)	(0.077)	(0.077)	(0.078)	(0.077)	(0.077)	(0.077)	(0.079)	(0.075)	(0.076)	(0.078)
Depressive Symptoms PGS	0.087	0.086	0.077	0.083	0.086	0.082	0.080	0.078	0.086	0.078	0.084	0.084	0.080
	(0.071)	(0.070)	(0.071)	(0.071)	(0.071)	(0.071)	(0.071)	(0.071)	(0.071)	(0.071)	(0.071)	(0.071)	(0.072)
Socioeconomic Background
Years of Education	0.022	0.020	0.015	0.024	0.021	0.016	0.016	0.018	0.016	0.016	0.030	0.026	0.016
	(0.033)	(0.034)	(0.033)	(0.033)	(0.034)	(0.033)	(0.033)	(0.034)	(0.034)	(0.034)	(0.034)	(0.033)	(0.034)
Parental Years of Education	-0.010	-0.010	-0.011	-0.011	-0.011	-0.010	-0.009	-0.008	-0.012	-0.012	-0.012	-0.005	-0.009
	(0.022)	(0.023)	(0.022)	(0.023)	(0.022)	(0.022)	(0.022)	(0.022)	(0.022)	(0.022)	(0.022)	(0.022)	(0.022)
Wave 13 Total of All Assets	-0.009	-0.009	-0.009	-0.010	-0.009	-0.009	-0.009	-0.009	-0.009	-0.009	-0.010	-0.009	-0.009
	(0.007)	(0.007)	(0.007)	(0.007)	(0.007)	(0.007)	(0.007)	(0.007)	(0.007)	(0.007)	(0.007)	(0.007)	(0.007)
Wave 13 Retirement Status (Ref. = Not retired)
Completely Retired	0.409*	0.419*	0.396*	0.431*	0.409*	0.392*	0.396*	0.399*	0.388+	0.390*	0.445*	0.383+	0.383+
	(0.201)	(0.201)	(0.198)	(0.199)	(0.201)	(0.198)	(0.199)	(0.198)	(0.199)	(0.198)	(0.199)	(0.199)	(0.198)
Partly Retired	0.332	0.340	0.321	0.346	0.337	0.329	0.325	0.325	0.313	0.324	0.362+	0.317	0.315
	(0.215)	(0.215)	(0.215)	(0.215)	(0.215)	(0.216)	(0.214)	(0.215)	(0.215)	(0.213)	(0.215)	(0.215)	(0.214)
Demographic Characteristics
Wave 15 Age	-0.004	-0.009	-0.000	0.004	0.003	-0.003	-0.004	-0.006	-0.003	-0.007	-0.010	-0.017	-0.004
	(0.022)	(0.022)	(0.022)	(0.023)	(0.021)	(0.020)	(0.021)	(0.020)	(0.020)	(0.020)	(0.021)	(0.024)	(0.020)
Cohort (Ref. = Old)
Middle	0.003	0.013	0.011	0.030	0.014	0.011	-0.020	-0.013	0.034	-0.020	-0.014	0.070	0.011
	(0.239)	(0.239)	(0.239)	(0.239)	(0.239)	(0.239)	(0.240)	(0.240)	(0.237)	(0.241)	(0.240)	(0.236)	(0.236)
Young	0.111	0.146	0.144	0.154	0.133	0.111	0.063	0.094	0.167	0.053	0.124	0.229	0.126
	(0.364)	(0.363)	(0.362)	(0.365)	(0.361)	(0.356)	(0.362)	(0.359)	(0.356)	(0.360)	(0.358)	(0.361)	(0.355)
Wave 13 Family Size	-0.003	-0.016	-0.013	-0.005	-0.002	-0.017	-0.019	-0.019	-0.025	-0.011	-0.027	-0.019	-0.023
	(0.099)	(0.100)	(0.099)	(0.099)	(0.099)	(0.098)	(0.097)	(0.098)	(0.100)	(0.097)	(0.098)	(0.099)	(0.099)
Wave 13 Number of Living Siblings	-0.021	-0.025	-0.021	-0.024	-0.022	-0.021	-0.019	-0.024	-0.020	-0.019	-0.021	-0.021	-0.022
	(0.038)	(0.038)	(0.039)	(0.038)	(0.038)	(0.039)	(0.039)	(0.039)	(0.039)	(0.039)	(0.038)	(0.038)	(0.039)
Religious Affiliation (Ref. = Protestant)
Catholics	-0.097	-0.089	-0.107	-0.100	-0.093	-0.092	-0.108	-0.115	-0.108	-0.110	-0.099	-0.138	-0.107
	(0.194)	(0.194)	(0.194)	(0.195)	(0.193)	(0.195)	(0.195)	(0.196)	(0.194)	(0.193)	(0.194)	(0.196)	(0.195)
None	0.207	0.211	0.143	0.208	0.199	0.170	0.170	0.173	0.151	0.183	0.238	0.157	0.160
	(0.224)	(0.223)	(0.227)	(0.223)	(0.223)	(0.224)	(0.225)	(0.223)	(0.224)	(0.223)	(0.221)	(0.225)	(0.224)
Other	-0.084	-0.084	-0.124	-0.065	-0.081	-0.098	-0.129	-0.111	-0.122	-0.113	-0.031	-0.152	-0.133
	(0.650)	(0.655)	(0.660)	(0.659)	(0.657)	(0.642)	(0.653)	(0.660)	(0.669)	(0.652)	(0.662)	(0.656)	(0.648)
Population Stratification
PC1	10.826	11.107	11.398	11.080	11.318	11.225	11.154	11.086	11.027	10.547	10.394	11.641	11.537
	(9.601)	(9.574)	(9.612)	(9.580)	(9.608)	(9.517)	(9.587)	(9.567)	(9.681)	(9.680)	(9.693)	(9.622)	(9.684)
PC2	-20.567*	-20.483*	-20.478*	-20.527*	-20.552*	-20.666*	-20.739*	-21.474*	-19.959*	-21.581*	-21.481*	-20.266*	-20.416*
	(9.594)	(9.654)	(9.687)	(9.538)	(9.596)	(9.589)	(9.588)	(9.640)	(9.640)	(9.647)	(9.473)	(9.577)	(9.558)
PC3	-8.648	-8.830	-9.041	-8.483	-8.510	-9.614	-9.918	-10.121	-9.768	-9.789	-8.511	-9.642	-9.441
	(8.057)	(7.984)	(8.050)	(7.964)	(8.006)	(8.079)	(8.016)	(8.047)	(7.987)	(7.964)	(7.969)	(8.032)	(8.088)
PC4	-2.791	-2.618	-3.598	-3.274	-2.852	-3.554	-4.219	-3.819	-3.704	-3.302	-2.396	-4.019	-4.159
	(8.420)	(8.366)	(8.319)	(8.417)	(8.369)	(8.339)	(8.378)	(8.434)	(8.370)	(8.298)	(8.224)	(8.369)	(8.422)
PC5	-17.246+	-17.133+	-17.513+	-17.680+	-17.247+	-17.324+	-17.927+	-18.019+	-17.583+	-17.306+	-17.716+	-19.675+	-17.852+
	(10.088)	(10.113)	(10.186)	(10.110)	(10.123)	(10.047)	(10.099)	(10.105)	(10.173)	(10.104)	(10.032)	(10.159)	(10.195)
PC6	-9.422	-8.568	-9.326	-9.962	-9.480	-9.695	-8.938	-9.503	-9.094	-9.194	-7.026	-9.269	-8.841
	(6.834)	(6.686)	(6.802)	(6.747)	(6.692)	(6.802)	(6.761)	(6.855)	(6.856)	(6.858)	(6.517)	(6.789)	(6.828)
PC7	-9.552	-9.191	-10.340	-9.198	-9.749	-9.154	-9.125	-9.113	-9.318	-9.389	-9.087	-10.111	-9.330
	(7.531)	(7.481)	(7.573)	(7.436)	(7.503)	(7.582)	(7.568)	(7.557)	(7.563)	(7.538)	(7.463)	(7.535)	(7.578)
PC8	-4.790	-5.178	-5.313	-4.803	-5.047	-4.979	-5.031	-4.683	-4.749	-5.683	-5.943	-4.565	-4.868
	(7.221)	(7.179)	(7.203)	(7.201)	(7.244)	(7.300)	(7.273)	(7.254)	(7.257)	(7.181)	(7.087)	(7.271)	(7.267)
PC9	-2.950	-3.492	-2.908	-3.806	-3.295	-2.650	-2.574	-2.990	-2.242	-2.826	-5.021	-3.221	-2.694
	(6.237)	(6.283)	(6.362)	(6.292)	(6.305)	(6.371)	(6.394)	(6.362)	(6.361)	(6.295)	(6.267)	(6.307)	(6.326)
PC10	-6.981	-5.734	-7.641	-5.642	-6.062	-8.016	-6.781	-6.585	-7.333	-7.781	-4.798	-4.100	-6.521
	(8.996)	(8.989)	(8.881)	(8.974)	(8.968)	(8.888)	(8.926)	(9.034)	(8.935)	(8.949)	(8.941)	(9.060)	(9.039)
Constant	0.480	0.502	0.986	0.243	0.493	1.334	1.899	0.919	1.155	1.098	-0.367	-0.422	0.605
	(1.818)	(1.781)	(1.779)	(1.825)	(1.786)	(1.781)	(1.873)	(1.772)	(1.799)	(1.861)	(1.782)	(1.756)	(1.854)
Observations	695	695	695	695	695	695	695	695	695	695	695	695	695
Adjusted R-squared	0.0849	0.0900	0.0715	0.0916	0.0888	0.0720	0.0706	0.0738	0.0722	0.0768	0.105	0.0835	0.0691
Standard errors in parentheses
*** p<0.001, ** p<0.01, * p<0.05, + p<0.1

## Sheet: SE10. Boot 3-Cat CESD Inter Fem
Supplementary Excel Table 10.Ordinary Least Squares Models Using Interaction Term Between Epigenetic Clocks and Three Category Marital Status Change to Predict CESD Score in 2020 (HRS) (Female)
	Model 1	Model 2	Model 3	Model 4	Model 5	Model 6	Model 7	Model 8	Model 9	Model 10	Model 11	Model 12	Model 13
	Wave 15 CESD	Wave 15 CESD	Wave 15 CESD	Wave 15 CESD	Wave 15 CESD	Wave 15 CESD	Wave 15 CESD	Wave 15 CESD	Wave 15 CESD	Wave 15 CESD	Wave 15 CESD	Wave 15 CESD	Wave 15 CESD
VARIABLES	Horvath 1	Hannum	Levine	Horvath 2	Lin	Weidner	Vidal-Bralo	EpiTOC (Yang)	Zhang	Bocklandt	Gagagnani	GrimAge	DunedinPoAm38
Epigenetic Clock	0.015	0.021+	0.017+	0.026+	0.014	-0.004	0.003	-4.351	0.025	-1.402	1.877	0.045*	1.600+
	(0.009)	(0.012)	(0.009)	(0.016)	(0.009)	(0.007)	(0.014)	(3.077)	(0.148)	(1.017)	(1.167)	(0.019)	(0.870)
Wave 13-15 Marital Status Change (Ref. = No change)
Union dissolution (incl. widowhood)	1.479	2.183	1.695	1.504	0.835	1.433	1.242	-0.044	0.739	0.462	0.550	2.893	2.453
	(2.121)	(2.132)	(1.692)	(2.929)	(1.845)	(1.439)	(2.235)	(0.941)	(0.611)	(1.111)	(2.829)	(2.836)	(2.533)
Union formation	1.878	-3.485	-8.575	5.823	-7.084	-0.645	-2.735	6.566	1.339	8.793	-6.498	-4.992	-17.367
	(10.512)	(7.831)	(7.531)	(13.774)	(6.225)	(4.523)	(14.439)	(9.564)	(2.507)	(6.815)	(31.690)	(11.016)	(18.364)
Epigenetic Clock*Wave 13-15 Marital Status Change
Epigenetic Clock*Union dissolution	-0.015	-0.030	-0.021	-0.015	-0.006	-0.015	-0.012	6.862	0.276	-0.022	-0.140	-0.035	-1.910
	(0.030)	(0.035)	(0.026)	(0.039)	(0.029)	(0.020)	(0.034)	(12.733)	(0.514)	(2.828)	(3.772)	(0.039)	(2.387)
Epigenetic Clock*Union formation	-0.027	0.075	0.171	-0.086	0.134	0.014	0.049	-113.936	0.967	-21.155	9.450	0.084	16.628
	(0.174)	(0.165)	(0.158)	(0.208)	(0.123)	(0.083)	(0.242)	(164.559)	(1.830)	(16.305)	(44.601)	(0.184)	(17.733)
Wave 13 Marital Status (Ref. = Married or Partnered)
Separated/Divorced	-0.023	0.001	-0.002	-0.017	-0.007	-0.027	-0.015	-0.011	-0.010	-0.050	0.003	-0.029	-0.017
	(0.209)	(0.209)	(0.209)	(0.209)	(0.210)	(0.211)	(0.209)	(0.208)	(0.210)	(0.209)	(0.210)	(0.211)	(0.209)
Widowed	0.084	0.055	0.055	0.083	0.069	0.075	0.076	0.081	0.086	0.108	0.087	0.031	0.045
	(0.186)	(0.186)	(0.186)	(0.186)	(0.185)	(0.185)	(0.186)	(0.186)	(0.186)	(0.187)	(0.183)	(0.186)	(0.186)
Never Married	-0.093	-0.084	-0.100	-0.088	-0.118	-0.070	-0.073	-0.084	-0.066	-0.090	-0.068	-0.086	-0.106
	(0.371)	(0.369)	(0.368)	(0.376)	(0.384)	(0.370)	(0.371)	(0.371)	(0.373)	(0.375)	(0.371)	(0.368)	(0.376)
Health Lifestyle
Vigorous Physical Activity	-0.508***	-0.497***	-0.472***	-0.500***	-0.499***	-0.507***	-0.495***	-0.494***	-0.501***	-0.504***	-0.511***	-0.447**	-0.462***
	(0.140)	(0.139)	(0.139)	(0.140)	(0.138)	(0.140)	(0.140)	(0.138)	(0.141)	(0.139)	(0.139)	(0.140)	(0.138)
Ever Drinks Any Alcohol	-0.007	0.000	-0.015	0.004	-0.015	-0.012	-0.016	-0.026	-0.008	-0.015	-0.019	0.003	-0.024
	(0.147)	(0.147)	(0.146)	(0.148)	(0.146)	(0.147)	(0.147)	(0.146)	(0.148)	(0.146)	(0.146)	(0.145)	(0.145)
Ever Smokes	-0.057	-0.057	-0.075	-0.054	-0.062	-0.056	-0.056	-0.051	-0.071	-0.049	-0.057	-0.177	-0.123
	(0.122)	(0.122)	(0.122)	(0.122)	(0.122)	(0.122)	(0.122)	(0.123)	(0.124)	(0.122)	(0.121)	(0.127)	(0.126)
Polygenic Scores
Longevity PGS	-0.106	-0.103	-0.097	-0.105	-0.106	-0.110	-0.104	-0.112	-0.103	-0.099	-0.110	-0.101	-0.107
	(0.077)	(0.077)	(0.077)	(0.077)	(0.077)	(0.078)	(0.078)	(0.077)	(0.077)	(0.078)	(0.077)	(0.077)	(0.076)
Depressive Symptoms PGS	0.095	0.093	0.096	0.099	0.099	0.096	0.093	0.092	0.091	0.089	0.090	0.090	0.096
	(0.067)	(0.067)	(0.067)	(0.068)	(0.067)	(0.068)	(0.067)	(0.067)	(0.067)	(0.067)	(0.067)	(0.067)	(0.067)
Socioeconomic Background
Years of Education	-0.070*	-0.071*	-0.069*	-0.069*	-0.073*	-0.071*	-0.070*	-0.072*	-0.073*	-0.073*	-0.070*	-0.063+	-0.067*
	(0.033)	(0.034)	(0.034)	(0.034)	(0.033)	(0.034)	(0.033)	(0.034)	(0.033)	(0.033)	(0.033)	(0.034)	(0.033)
Parental Years of Education	-0.017	-0.015	-0.017	-0.015	-0.021	-0.019	-0.018	-0.021	-0.017	-0.017	-0.013	-0.016	-0.018
	(0.026)	(0.026)	(0.026)	(0.026)	(0.026)	(0.026)	(0.026)	(0.026)	(0.026)	(0.026)	(0.026)	(0.025)	(0.025)
Wave 13 Total of All Assets	-0.007	-0.007	-0.007	-0.007	-0.007	-0.007	-0.007	-0.007	-0.007	-0.007	-0.007	-0.006	-0.007
	(0.005)	(0.005)	(0.005)	(0.005)	(0.005)	(0.005)	(0.005)	(0.005)	(0.005)	(0.005)	(0.005)	(0.005)	(0.005)
Wave 13 Retirement Status (Ref. = Not retired)
Completely Retired	0.604**	0.596**	0.597**	0.598**	0.595**	0.622**	0.619**	0.623**	0.614**	0.623**	0.620**	0.566**	0.598**
	(0.204)	(0.204)	(0.203)	(0.204)	(0.203)	(0.201)	(0.204)	(0.202)	(0.204)	(0.201)	(0.202)	(0.204)	(0.201)
Partly Retired	0.400+	0.385+	0.394+	0.395+	0.407+	0.396+	0.395+	0.376	0.393+	0.428+	0.385+	0.375	0.390+
	(0.234)	(0.234)	(0.232)	(0.236)	(0.232)	(0.233)	(0.232)	(0.235)	(0.233)	(0.232)	(0.234)	(0.233)	(0.232)
Question Irrelevant	0.168	0.117	0.111	0.200	0.077	0.155	0.157	0.154	0.149	0.247	0.189	0.116	0.078
	(0.357)	(0.367)	(0.367)	(0.359)	(0.370)	(0.360)	(0.362)	(0.359)	(0.361)	(0.354)	(0.363)	(0.364)	(0.373)
Demographic Characteristics
Wave 15 Age	-0.019	-0.022	-0.020	-0.030	-0.020	-0.006	-0.010	-0.009	-0.011	-0.016	-0.020	-0.036+	-0.008
	(0.019)	(0.020)	(0.018)	(0.022)	(0.019)	(0.018)	(0.018)	(0.017)	(0.017)	(0.018)	(0.019)	(0.021)	(0.017)
Cohort (Ref. = Old)
Middle	-0.208	-0.217	-0.190	-0.224	-0.185	-0.194	-0.179	-0.197	-0.190	-0.190	-0.210	-0.179	-0.173
	(0.222)	(0.220)	(0.219)	(0.221)	(0.222)	(0.219)	(0.220)	(0.221)	(0.219)	(0.220)	(0.221)	(0.219)	(0.221)
Young	0.356	0.365	0.371	0.321	0.369	0.362	0.363	0.333	0.333	0.323	0.335	0.406	0.384
	(0.335)	(0.337)	(0.335)	(0.336)	(0.336)	(0.336)	(0.338)	(0.337)	(0.337)	(0.336)	(0.340)	(0.339)	(0.340)
Wave 13 Family Size	-0.027	-0.018	-0.022	-0.018	-0.032	-0.019	-0.019	-0.014	-0.019	-0.017	-0.018	-0.023	-0.022
	(0.080)	(0.079)	(0.080)	(0.079)	(0.080)	(0.079)	(0.079)	(0.080)	(0.079)	(0.080)	(0.079)	(0.079)	(0.080)
Wave 13 Number of Living Siblings	-0.051	-0.047	-0.043	-0.049	-0.045	-0.048	-0.049	-0.047	-0.049	-0.051	-0.052	-0.045	-0.042
	(0.033)	(0.033)	(0.033)	(0.033)	(0.032)	(0.033)	(0.033)	(0.033)	(0.033)	(0.033)	(0.033)	(0.033)	(0.033)
Religious Affiliation (Ref. = Protestant)
Catholics	-0.279	-0.261	-0.251	-0.293+	-0.263	-0.282+	-0.272	-0.281+	-0.268	-0.276	-0.273	-0.266	-0.258
	(0.170)	(0.169)	(0.170)	(0.170)	(0.169)	(0.169)	(0.169)	(0.170)	(0.168)	(0.169)	(0.168)	(0.168)	(0.167)
None	0.429	0.441+	0.449+	0.426	0.439+	0.447+	0.445+	0.445+	0.446+	0.447+	0.461+	0.455+	0.457+
	(0.262)	(0.262)	(0.261)	(0.263)	(0.262)	(0.263)	(0.264)	(0.263)	(0.264)	(0.263)	(0.262)	(0.264)	(0.262)
Other	0.617	0.599	0.589	0.647	0.607	0.645	0.641	0.653	0.638	0.653	0.634	0.611	0.635
	(0.615)	(0.633)	(0.628)	(0.610)	(0.613)	(0.605)	(0.610)	(0.612)	(0.612)	(0.609)	(0.613)	(0.624)	(0.615)
Population Stratification
PC1	-7.953	-7.233	-7.193	-8.058	-6.764	-7.589	-7.209	-6.083	-7.299	-8.162	-7.947	-5.711	-6.211
	(9.225)	(9.166)	(9.230)	(9.193)	(9.136)	(9.204)	(9.336)	(9.371)	(9.268)	(9.347)	(9.328)	(9.183)	(9.289)
PC2	8.267	8.266	8.174	7.690	8.486	7.872	8.148	7.526	8.138	8.514	7.921	7.774	7.781
	(6.218)	(6.170)	(6.236)	(6.197)	(6.205)	(6.207)	(6.219)	(6.202)	(6.189)	(6.285)	(6.158)	(6.141)	(6.229)
PC3	-6.765	-6.598	-6.663	-6.284	-7.146	-6.479	-6.552	-6.985	-6.595	-6.043	-6.391	-6.869	-8.236
	(7.443)	(7.363)	(7.331)	(7.427)	(7.378)	(7.452)	(7.455)	(7.441)	(7.481)	(7.485)	(7.428)	(7.326)	(7.399)
PC4	-6.251	-6.065	-5.813	-5.940	-5.889	-5.804	-6.191	-5.984	-6.057	-5.390	-6.485	-6.223	-5.975
	(7.229)	(7.131)	(7.159)	(7.209)	(7.095)	(7.236)	(7.244)	(7.144)	(7.202)	(7.181)	(7.142)	(7.165)	(7.138)
PC5	-8.339	-8.624	-7.646	-8.434	-8.846	-8.502	-8.043	-9.937	-7.760	-7.460	-8.519	-8.336	-8.883
	(10.768)	(10.873)	(10.791)	(10.685)	(10.630)	(10.668)	(10.830)	(10.869)	(10.698)	(10.785)	(10.719)	(10.598)	(10.614)
PC6	-7.389	-8.224	-8.525	-7.929	-8.300	-7.744	-7.974	-8.151	-8.300	-7.788	-8.113	-9.163	-8.918
	(6.905)	(6.801)	(6.837)	(6.817)	(6.921)	(6.844)	(6.863)	(6.874)	(6.887)	(6.868)	(6.817)	(6.889)	(6.908)
PC7	-3.117	-3.750	-3.006	-3.745	-1.899	-3.523	-3.572	-3.562	-3.032	-3.088	-3.560	-3.168	-3.240
	(6.931)	(6.972)	(6.975)	(6.924)	(6.868)	(6.875)	(6.979)	(6.877)	(6.920)	(6.899)	(6.906)	(6.975)	(6.842)
PC8	-2.489	-2.616	-3.030	-2.463	-2.220	-2.930	-3.217	-3.501	-3.788	-2.868	-3.194	-4.336	-3.617
	(7.852)	(7.787)	(7.771)	(7.890)	(7.785)	(7.843)	(7.852)	(7.849)	(7.861)	(7.836)	(7.804)	(7.821)	(7.868)
PC9	4.739	4.308	4.547	4.837	4.752	5.467	5.460	6.017	5.384	5.402	5.365	5.465	5.536
	(6.900)	(6.867)	(6.876)	(6.930)	(6.908)	(6.927)	(6.884)	(6.922)	(6.898)	(6.946)	(6.917)	(6.871)	(6.918)
PC10	5.114	5.217	4.700	5.283	5.083	5.062	5.111	5.626	5.644	5.025	5.410	5.382	5.065
	(6.596)	(6.635)	(6.560)	(6.608)	(6.602)	(6.645)	(6.661)	(6.616)	(6.616)	(6.621)	(6.577)	(6.575)	(6.581)
Constant	2.862+	2.886+	2.876+	2.767+	3.181*	3.163*	2.956+	3.453*	3.291*	4.179*	2.489	2.085	1.331
	(1.537)	(1.552)	(1.543)	(1.540)	(1.553)	(1.534)	(1.604)	(1.566)	(1.560)	(1.700)	(1.565)	(1.606)	(1.828)
Observations	959	959	959	959	959	959	959	959	959	959	959	959	959
Adjusted R-squared	0.0404	0.0423	0.0453	0.0415	0.0464	0.0396	0.0385	0.0409	0.0393	0.0449	0.0410	0.0462	0.0457
Standard errors in parentheses
*** p<0.001, ** p<0.01, * p<0.05, + p<0.1

[truncated: 81 more sheets: SE11. Boot 3-Cat CESD Inter MF, SE12. Boot 3-Cat Cox Main, SE13. Boot 3-Cat Cox Main Male, SE14. Boot 3-Cat Cox Main Femal, SE15. Boot  3-Cat Cox Inter, SE16. Boot 3-Cat Cox Inter Male, SE17. Boot 3-Cat Cox Inter Fem, SE18. Boot 3-Cat Cox Inter MF, SE19. Multiple Imputation Descr, SE20. MI Epi Main, SE21. MI Epi Main Male, SE22. MI Epi Main Female, SE23. MI Epi Main MF, SE24. MI CESD Main, SE25. MI CESD Main Male, SE26. MI CESD Main Female, SE27. MI CESD Inter, SE28. MI CESD Inter Male, SE29. MI CESD Inter Female, SE30. MI CESD Inter MF …]
